# Supplementary material for: Phytochemical Profiling and Structure-Based Computational Characterization of Marrubium vulgare L. Compounds as Hsp90 Modulators
Source: Int J Mol Sci. 2025 Dec 17;26(24):12150. doi: 10.3390/ijms262412150 (PMC12733462; doi:10.3390/ijms262412150)
Supplement: Supplementary file 1 [file ijms-26-12150-s001.zip]

Archive with 6 entries (6 files):
- Table S1_MS spectrums.pdf
- Table S2_PubChem_compound_id_list.csv
- Table S3_MD_7KRJ_RosmarinicAcid.pdf
- Table S4_ProTox-3.0 - Prediction of TOXicity of chemicals- Chlorogenic acid.pdf
- Table S5_ProTox-3.0 - Prediction of TOXicity of chemicals- Forsytoside B.pdf
- Table S6_SwissADME- Chlorogenic acid and Forsytoside B.pdf
