# Supplementary material for: Phytochemical Profiling and Structure-Based Computational Characterization of Marrubium vulgare L. Compounds as Hsp90 Modulators
Source: Int J Mol Sci. 2025 Dec 17;26(24):12150. doi: 10.3390/ijms262412150 (PMC12733462; doi:10.3390/ijms262412150)
Supplement: Supplementary file 1 [file ijms-26-12150-s001.zip › Table S2_PubChem_compound_id_list.csv]

cid	cmpdname	cmpdsynonym	mw	mf	polararea	complexity	xlogp	heavycnt	hbonddonor	hbondacc	rotbonds	inchi	isosmiles	canonicalsmiles	inchikey	iupacname	exactmass	monoisotopicmass	charge	covalentunitcnt	isotopeatomcnt	totalatomstereocnt	definedatomstereocnt	undefinedatomstereocnt	totalbondstereocnt	definedbondstereocnt	undefinedbondstereocnt	pclidcnt	gpidcnt	gpfamilycnt	neighbortype	meshheadings	annothits	annothitcnt	aids	cidcdate	sidsrcname	depcatg	annotation
3314	Eugenol	eugenol|97-53-0|4-Allyl-2-methoxyphenol|4-Allylguaiacol|Eugenic acid|Allylguaiacol|p-Eugenol|Caryophyllic acid|p-Allylguaiacol|2-Methoxy-4-prop-2-enylphenol|2-Methoxy-4-allylphenol|Engenol|Phenol, 2-methoxy-4-(2-propenyl)-|1,3,4-Eugenol|2-Methoxy-4-(2-propenyl)phenol|5-Allylguaiacol|Synthetic eugenol|1-Hydroxy-2-methoxy-4-allylbenzene|4-Allylcatechol-2-methyl ether|2-Methoxy-1-hydroxy-4-allylbenz…	164.2	C10H12O2	29.5	145	2	12	1	2	3	InChI=1S/C10H12O2/c1-3-4-8-5-6-9(11)10(7-8)12-2/h3,5-7,11H,1,4H2,2H3	COC1=C(C=CC(=C1)CC=C)O	COC1=C(C=CC(=C1)CC=C)O	RRAFCDWBNXTKKO-UHFFFAOYSA-N	2-methoxy-4-prop-2-enylphenol	164.084	164.084	0	1	0	0	0	0	0	0	0	10694	102401	32744	2D+3D	Eugenol	Agrochemical Information|Biological Test Results|Chemical and Physical Properties|Classification|Drug and Medication Information|Food Additives and Ingredients|Identification|Literature|Patents|Pharmacology and Biochemistry|Safety and Hazards|Toxicity|Use and Manufacturing	17	155|157|161|165|167|175|248|330|421|426|427|433|434|435|445|530|540|541|542|543|544|545|546|584|585|595|596|603|605|608|654|655|656|657|658|659|660|661|662|663|664|665|666|667|875|880|881|884|885|886|887|889|892|893|894|900|901|902|910|912|921|923|924|925|926|927|930|938|940|946|947|948|955|960|961|962|963|964|965|966|967|968|969|970|971|972|973|974|975|976|977|978|979|980|981|982|983|984|985|986…	20040916	001Chemical|3B Scientific (Wuhan) Corp|3WAY PHARM INC|A&J Pharmtech CO., LTD.|A2B Chem|AA BLOCKS|AAA Chemistry|Aaron Chemicals LLC|AbaChemScene|abcr GmbH|Abe Lab, University of Texas MD Anderson Cancer Center|ABI Chem|AbMole Bioscience|Acadechem|Achemica|Achemtek|Acorn PharmaTech Product List|Adooq BioScience|AHH Chemical co.,ltd|AK Scientific, Inc. (AKSCI)|AKos Consulting & Solutions|Alfa Chemis…	Chemical Vendors|Curation Efforts|Governmental Organizations|Journal Publishers|Legacy Depositors|NIH Initiatives|Research and Development|Subscription Services	C78272 - Agent Affecting Nervous System > C245 - Anesthetic Agent|D000890 - Anti-Infective Agents|D012997 - Solvents
8221	Stearyl Alcohol	Stearyl alcohol|Octadecan-1-ol|1-OCTADECANOL|Octadecanol|112-92-5|1-Hydroxyoctadecane|Octadecyl alcohol|n-Octadecanol|n-1-Octadecanol|Stearol|n-Octadecyl alcohol|Stearic alcohol|Atalco S|Alfol 18|Steraffine|Alcohol stearylicus|Polaax|Stenol|Crodacol-S|Siponol S|Siponol SC|Aldol 62|Lanol S|Sipol S|Adol 68|Decyl octyl alcohol|Cachalot S-43|Lorol 28|1-0ctadecanol|Dytol E-46|Stearylalkohol|Usp xiii s…	270.5	C18H38O	20.2	145	8.4	19	1	1	16	InChI=1S/C18H38O/c1-2-3-4-5-6-7-8-9-10-11-12-13-14-15-16-17-18-19/h19H,2-18H2,1H3	CCCCCCCCCCCCCCCCCCO	CCCCCCCCCCCCCCCCCCO	GLDOVTGHNKAZLK-UHFFFAOYSA-N	octadecan-1-ol	270.292	270.292	0	1	0	0	0	0	0	0	0	1942	129442	47928	2D	NULL	Biological Test Results|Chemical and Physical Properties|Classification|Drug and Medication Information|Food Additives and Ingredients|Identification|Literature|Patents|Pharmacology and Biochemistry|Safety and Hazards|Toxicity|Use and Manufacturing	16	155|157|161|165|167|175|248|880|881|894|1030|1379|1452|1457|1460|1463|1467|1468|1469|1471|1476|1477|1478|1479|1487|1490|1688|1766|1768|1865|1948|2064|2101|2107|2112|2314|2315|2451|2472|2517|2528|2546|2549|2551|2662|160385|205701|332912|356414|485281|485290|492961|504327|504332|504749|504832|504834|504847|504865|588513|588514|588515|588516|588526|588527|588532|588533|588534|588535|588536|588537|58…	20050326	001Chemical|1st Scientific|3B Scientific (Wuhan) Corp|3WAY PHARM INC|A2B Chem|AA BLOCKS|AAA Chemistry|Aaron Chemicals LLC|AbaChemScene|abcr GmbH|ABI Chem|Acadechem|Accela ChemBio Inc.|Achemica|Achemtek|AEchem Scientific Corp., USA|AHH Chemical co.,ltd|AK Scientific, Inc. (AKSCI)|AKos Consulting & Solutions|Alfa Chemistry|Alichem|Amadis Chemical|Ambeed|Ambinter|AN PharmaTech|Angene Chemical|Anward…	Chemical Vendors|Curation Efforts|Governmental Organizations|Journal Publishers|Legacy Depositors|NIH Initiatives|Research and Development|Subscription Services	NULL
10742	Syringic acid	SYRINGIC ACID|530-57-4|4-Hydroxy-3,5-dimethoxybenzoic acid|3,5-Dimethoxy-4-hydroxybenzoic acid|Cedar acid|Gallic acid 3,5-dimethyl ether|Benzoic acid, 4-hydroxy-3,5-dimethoxy-|NSC 2129|3,5-Dimethoxy-4-hydroxybenzyl acid|EINECS 208-486-8|BRN 2115262|UNII-E390O181H5|CHEBI:68329|AI3-24376|NSC-2129|MFCD00002552|E390O181H5|CHEMBL1414|DTXSID0060191|4-Hydroxy-3,5-dimethoxy-benzoic acid|4-10-00-01995 (Be…	198.17	C9H10O5	76	191	1	14	2	5	3	InChI=1S/C9H10O5/c1-13-6-3-5(9(11)12)4-7(14-2)8(6)10/h3-4,10H,1-2H3,(H,11,12)	COC1=CC(=CC(=C1O)OC)C(=O)O	COC1=CC(=CC(=C1O)OC)C(=O)O	JMSVCTWVEWCHDZ-UHFFFAOYSA-N	4-hydroxy-3,5-dimethoxybenzoic acid	198.053	198.053	0	1	0	0	0	0	0	0	0	3733	8904	3250	2D+3D	NULL	Biological Test Results|Chemical and Physical Properties|Classification|Food Additives and Ingredients|Literature|Patents|Pharmacology and Biochemistry|Safety and Hazards|Toxicity|Use and Manufacturing	14	155|157|161|165|167|175|2240|2241|2275|2313|2322|2330|269889|269890|278000|336952|357614|357617|357622|357625|383183|388742|388743|434959|462270|462271|462272|462273|462274|462275|462276|462277|462278|462279|462280|462281|490423|624101|624136|624137|624138|624139|624141|624151|624156|624260|647625|651548|1059449|1059453|1059454|1070421|1083154|1083155|1083156|1083157|1083158|1083159|1083160|10831…	20050326	001Chemical|3B Scientific (Wuhan) Corp|3WAY PHARM INC|A&J Pharmtech CO., LTD.|A2B Chem|AA BLOCKS|Aaron Chemicals LLC|AbaChemScene|ABBLIS Chemicals|abcr GmbH|ABI Chem|Acadechem|Accela ChemBio Inc.|Achemica|Achemo Scientific Limited|Achemtek|Acorn PharmaTech Product List|Activate Scientific|Adooq BioScience|AEchem Scientific Corp., USA|AHH Chemical co.,ltd|AK Scientific, Inc. (AKSCI)|AKos Consultin…	Chemical Vendors|Curation Efforts|Governmental Organizations|Journal Publishers|Legacy Depositors|NIH Initiatives|Research and Development|Subscription Services	D019995 - Laboratory Chemicals > D007202 - Indicators and Reagents
11006	Hexadecane	HEXADECANE|n-Hexadecane|544-76-3|Cetane|n-Cetane|Hexadekan|Cetan|Zetan|CCRIS 5833|HSDB 6854|F8Z00SHP6Q|NSC 7334|EINECS 208-878-9|BRN 1736592|AI3-06522|UNII-F8Z00SHP6Q|MFCD00008998|DTXSID0027195|CHEBI:45296|HEXADECANE, N-|NSC-7334|PARAFOL 16-97|DTXCID607195|Hexadecane-1-D 98 atom % d|EC 208-878-9|4-01-00-00537 (Beilstein Handbook Reference)|hexadecan|Pentadecane, methyl-|Hexadecane, analytical sta…	226.44	C16H34	0	92.6	8.3	16	0	0	13	InChI=1S/C16H34/c1-3-5-7-9-11-13-15-16-14-12-10-8-6-4-2/h3-16H2,1-2H3	CCCCCCCCCCCCCCCC	CCCCCCCCCCCCCCCC	DCAYPVUWAIABOU-UHFFFAOYSA-N	hexadecane	226.266	226.266	0	1	0	0	0	0	0	0	0	12937	91670	35770	2D+3D	NULL	Biological Test Results|Chemical and Physical Properties|Classification|Identification|Literature|Patents|Pharmacology and Biochemistry|Safety and Hazards|Toxicity|Use and Manufacturing	14	155|157|161|165|167|175|248|1469|1479|13316|23737|588513|588514|588515|588516|588526|588527|588532|588533|588534|588535|588536|588537|588541|588543|588544|588545|588546|588547|651631|651632|651633|651634|651741|651743|651749|651751|651777|651778|651838|720516|720552|720634|720635|720636|720637|720653|720659|720674|720675|720678|720679|720680|720681|720682|720683|720684|720685|720686|720687|720691…	20040916	001Chemical|3B Scientific (Wuhan) Corp|3WAY PHARM INC|A2B Chem|AA BLOCKS|Aaron Chemicals LLC|AbaChemScene|abcr GmbH|ABI Chem|Acadechem|Accela ChemBio Inc.|Achemica|AHH Chemical co.,ltd|AK Scientific, Inc. (AKSCI)|AKos Consulting & Solutions|Alfa Chemistry|Amadis Chemical|Ambeed|AN PharmaTech|Angene Chemical|Anward|AstaTech, Inc.|Aurora Fine Chemicals LLC|BenchChem|BioCyc|BLD Pharm|BOC Sciences|Ch…	Chemical Vendors|Curation Efforts|Governmental Organizations|Journal Publishers|Legacy Depositors|NIH Initiatives|Research and Development|Subscription Services	NULL
12398	Heptadecane	HEPTADECANE|n-Heptadecane|629-78-7|Heptadekan|n-Heptadecane (d36)|H7C0J39XUM|DTXSID7047061|CHEBI:16148|MFCD00009002|NSC-172782|39756-35-9|Hexadecane, methyl-|Heptadecane, analytical standard|EINECS 211-108-4|UNII-H7C0J39XUM|NSC 172782|BRN 1738898|AI3-36898|Heptadecane purum|Normal-heptadecane|PJ8|Heptadecane, 99%|4-01-00-00548 (Beilstein Handbook Reference)|CHEMBL3185332|DTXCID5027061|Samarium(II…	240.5	C17H36	0	103	8.8	17	0	0	14	InChI=1S/C17H36/c1-3-5-7-9-11-13-15-17-16-14-12-10-8-6-4-2/h3-17H2,1-2H3	CCCCCCCCCCCCCCCCC	CCCCCCCCCCCCCCCCC	NDJKXXJCMXVBJW-UHFFFAOYSA-N	heptadecane	240.282	240.282	0	1	0	0	0	0	0	0	0	1866	37850	16030	2D+3D	NULL	Biological Test Results|Chemical and Physical Properties|Classification|Identification|Literature|Patents|Pharmacology and Biochemistry|Safety and Hazards|Toxicity|Use and Manufacturing	13	248|651631|651632|651633|651634|720516|720552|720634|720635|720637|720674|720675|720678|720679|720680|720681|720682|720683|720684|720685|720686|720687|720691|720692|720693|720719|720725|743012|743014|743015|743033|743035|743036|743040|743041|743042|743053|743054|743063|743064|743065|743066|743067|743069|743074|743075|743077|743078|743079|743080|743081|743083|743084|743085|743086|743091|743094|743…	20040916	3B Scientific (Wuhan) Corp|3WAY PHARM INC|A2B Chem|AA BLOCKS|Aaron Chemicals LLC|AbaChemScene|abcr GmbH|ABI Chem|Acadechem|AHH Chemical co.,ltd|AK Scientific, Inc. (AKSCI)|AKos Consulting & Solutions|Alfa Chemistry|Ambeed|AN PharmaTech|Angene Chemical|Anward|Aronis|AstaTech, Inc.|BenchChem|Bic Biotech|BioCyc|BLD Pharm|BOC Sciences|ChEBI|Chembase.cn|ChEMBL|ChemDB|ChemExper Chemical Directory|ChemI…	Chemical Vendors|Curation Efforts|Governmental Organizations|Journal Publishers|Legacy Depositors|NIH Initiatives|Research and Development|Subscription Services	NULL
12403	Heneicosane	HENEICOSANE|n-Heneicosane|Henicosane|629-94-7|UNII-I93S5U5DMP|I93S5U5DMP|EINECS 211-118-9|AI3-36479|DTXSID9047097|CHEBI:32931|HSDB 8351|CH3-[CH2]19-CH3|Eicosane, methyl-|CH3-(CH2)19-CH3|henicosan|Henicosane #|Heneicosane, 98%|MFCD00009346|Heneicosane; n-Heneicosane|Heneicosane, analytical standard|DTXCID7027097|LMFA11000572|AKOS015902468|HY-W089845|AS-56310|CS-0132444|FT-0632670|H0367|D90848|Q150…	296.6	C21H44	0	143	11	21	0	0	18	InChI=1S/C21H44/c1-3-5-7-9-11-13-15-17-19-21-20-18-16-14-12-10-8-6-4-2/h3-21H2,1-2H3	CCCCCCCCCCCCCCCCCCCCC	CCCCCCCCCCCCCCCCCCCCC	FNAZRRHPUDJQCJ-UHFFFAOYSA-N	henicosane	296.344	296.344	0	1	0	0	0	0	0	0	0	813	9782	4092	2D	NULL	Chemical and Physical Properties|Classification|Identification|Literature|Patents|Pharmacology and Biochemistry|Safety and Hazards|Toxicity|Use and Manufacturing	11	NULL	20040916	001Chemical|3B Scientific (Wuhan) Corp|3WAY PHARM INC|A2B Chem|AA BLOCKS|Aaron Chemicals LLC|AbaChemScene|abcr GmbH|ABI Chem|Acadechem|Achemica|AHH Chemical co.,ltd|AK Scientific, Inc. (AKSCI)|AKos Consulting & Solutions|Alfa Chemistry|Ambeed|AN PharmaTech|Angene Chemical|Anward|AstaTech, Inc.|BenchChem|BioCyc|BLD Pharm|BOC Sciences|ChEBI|Chembase.cn|ChemDB|Chemenu Inc.|ChemExper Chemical Directo…	Chemical Vendors|Curation Efforts|Governmental Organizations|Journal Publishers|Legacy Depositors|NIH Initiatives|Research and Development|Subscription Services	NULL
12405	Docosane	DOCOSANE|n-Docosane|629-97-0|Dokosan|UNII-OW99Q363KO|OW99Q363KO|EINECS 211-121-5|NSC 77139|NSC-77139|PARAFOL 22-95|DTXSID7047063|CHEBI:46050|HSDB 8352|CH3-[CH2]20-CH3|Docosane, analytical standard|Heneicosane, methyl-|CH3-(CH2)20-CH3|TWT|Normal-docosane|Docosane, n-|MFCD00009348|Docosane, 99%|DOCOSANE [INCI]|DTXCID5027063|HY-N9929|NSC77139|Docosane; NSC 77139; n-Docosane|LMFA11000569|STL453762|AK…	310.6	C22H46	0	153	11.5	22	0	0	19	InChI=1S/C22H46/c1-3-5-7-9-11-13-15-17-19-21-22-20-18-16-14-12-10-8-6-4-2/h3-22H2,1-2H3	CCCCCCCCCCCCCCCCCCCCCC	CCCCCCCCCCCCCCCCCCCCCC	HOWGUJZVBDQJKV-UHFFFAOYSA-N	docosane	310.36	310.36	0	1	0	0	0	0	0	0	0	966	24655	10912	2D	NULL	Biological Test Results|Chemical and Physical Properties|Classification|Identification|Literature|Patents|Pharmacology and Biochemistry|Safety and Hazards|Toxicity|Use and Manufacturing	13	155|157|161|165|167|175	20040916	3B Scientific (Wuhan) Corp|3WAY PHARM INC|A2B Chem|AA BLOCKS|AAA Chemistry|Aaron Chemicals LLC|AbaChemScene|abcr GmbH|ABI Chem|Acadechem|Achemica|AHH Chemical co.,ltd|AK Scientific, Inc. (AKSCI)|AKos Consulting & Solutions|Alfa Chemistry|Ambeed|AN PharmaTech|Angene Chemical|Anward|AstaTech, Inc.|Aurora Fine Chemicals LLC|BenchChem|BLD Pharm|BOC Sciences|ChEBI|Chembase.cn|ChemDB|ChemExper Chemical…	Chemical Vendors|Curation Efforts|Governmental Organizations|Journal Publishers|Legacy Depositors|NIH Initiatives|Research and Development|Subscription Services	NULL
22012	24-Ethylcholest-5-en-3beta-ol	Stigmast-5-en-3-ol|5779-62-4|24-Ethylcholest-5-en-3beta-ol|(8S,9S,10R,13R,14S,17R)-17-[(2R,5R)-5-ethyl-6-methylheptan-2-yl]-10,13-dimethyl-2,3,4,7,8,9,11,12,14,15,16,17-dodecahydro-1H-cyclopenta[a]phenanthren-3-ol|beta-Sitosterol, 97%|SCHEMBL3128216|DTXSID30859124	414.7	C29H50O	20.2	634	9.3	30	1	1	6	InChI=1S/C29H50O/c1-7-21(19(2)3)9-8-20(4)25-12-13-26-24-11-10-22-18-23(30)14-16-28(22,5)27(24)15-17-29(25,26)6/h10,19-21,23-27,30H,7-9,11-18H2,1-6H3/t20-,21-,23?,24+,25-,26+,27+,28+,29-/m1/s1	CC[C@H](CC[C@@H](C)[C@H]1CC[C@@H]2[C@@]1(CC[C@H]3[C@H]2CC=C4[C@@]3(CCC(C4)O)C)C)C(C)C	CCC(CCC(C)C1CCC2C1(CCC3C2CC=C4C3(CCC(C4)O)C)C)C(C)C	KZJWDPNRJALLNS-BWRKXDIJSA-N	(8S,9S,10R,13R,14S,17R)-17-[(2R,5R)-5-ethyl-6-methylheptan-2-yl]-10,13-dimethyl-2,3,4,7,8,9,11,12,14,15,16,17-dodecahydro-1H-cyclopenta[a]phenanthren-3-ol	414.386	414.386	0	1	0	9	8	1	0	0	0	60	202	71	2D+3D	NULL	Classification|Literature|Patents	4	NULL	20050808	Ambinter|BenchChem|Chem-Space.com Database|ChemIDplus|ChemSpider|ChemTik|DC Chemicals|EPA DSSTox|Glentham Life Sciences Ltd.|Google Patents|IBM|Japan Chemical Substance Dictionary (Nikkaji)|LeadScope|NextBio|PATENTSCOPE (WIPO)|RR Scientific|Smolecule|Springer Nature|Starshine Chemical|SureChEMBL|THE BioTek|ToxPlanet|Wikidata	Chemical Vendors|Curation Efforts|Governmental Organizations|Journal Publishers|Legacy Depositors|Research and Development|Subscription Services	NULL
73401	Marrubiin	Marrubiin|465-92-9|CHEBI:6696|AP086P88M4|MARRUBIN|NSC-36693|2H-Naphtho[1,8-bc]furan-2-one,6-[2-(3-furanyl)ethyl]decahydro-6-hydroxy-2a,5a,7-trimethyl-,(2aS,5aS,6R,7R,8aR,8bR)-|(1R,4S,8S,9R,10R,12R)-9-[2-(furan-3-yl)ethyl]-9-hydroxy-4,8,10-trimethyl-2-oxatricyclo[6.3.1.04,12]dodecan-3-one|Marrubium bitter|MLS000738128|NSC36693|UNII-AP086P88M4|NSC 36693|MARRUBIIN [MI]|SCHEMBL2784576|CHEMBL1999372|D…	332.4	C20H28O4	59.7	534	3.7	24	1	4	3	InChI=1S/C20H28O4/c1-13-11-15-16-18(2,17(21)24-15)7-4-8-19(16,3)20(13,22)9-5-14-6-10-23-12-14/h6,10,12-13,15-16,22H,4-5,7-9,11H2,1-3H3/t13-,15-,16+,18+,19+,20-/m1/s1	C[C@@H]1C[C@@H]2[C@H]3[C@](CCC[C@@]3([C@]1(CCC4=COC=C4)O)C)(C(=O)O2)C	CC1CC2C3C(CCCC3(C1(CCC4=COC=C4)O)C)(C(=O)O2)C	HQLLRHCTVDVUJB-OBHOOXMTSA-N	(1R,4S,8S,9R,10R,12R)-9-[2-(furan-3-yl)ethyl]-9-hydroxy-4,8,10-trimethyl-2-oxatricyclo[6.3.1.04,12]dodecan-3-one	332.199	332.199	0	1	0	6	6	0	0	0	0	132	93	28	2D+3D	NULL	Biological Test Results|Classification|Literature|Patents|Safety and Hazards	8	1|3|5|7|9|13|15|19|21|23|25|31|33|35|37|39|41|43|45|47|49|53|55|59|65|67|71|73|77|79|81|83|85|87|89|91|93|95|97|99|101|103|105|107|109|113|115|119|121|123|125|129|131|133|137|139|141|143|145|155|157|161|165|167|175|330|1409567|1409568|1409570|1409571|1409573|1409574|1409575|1794756|1794769|1794796	20050624	001Chemical|A2B Chem|AA BLOCKS|AAA Chemistry|Aaron Chemicals LLC|AbaChemScene|abcr GmbH|ABI Chem|AbMole Bioscience|AKos Consulting & Solutions|Alfa Chemistry|Aurora Fine Chemicals LLC|BenchChem|BioCrick|BioCyc|Biopurify Phytochemicals|Biosynth|BOC Sciences|ChEBI|ChEMBL|ChemIDplus|Chemieliva Pharmaceutical Co., Ltd|Cheminformatics Friedrich-Schiller-University Jena|ChemMol|ChemSpider|Combi-Blocks|…	Chemical Vendors|Curation Efforts|Governmental Organizations|Journal Publishers|Legacy Depositors|Research and Development|Subscription Services	NULL
94253	Vulgarin	Vulgarin|3162-56-9|Barrelin|Tauremisin|Judaicin (eudesmane naphthofuran)|Judaicin|Tauremizin|TAUREMIZINE|Judaicin (sesquiterpene)|(3S,3aS,5aR,9R,9aS,9bS)-9-hydroxy-3,5a,9-trimethyl-3,3a,4,5,9a,9b-hexahydrobenzo[g][1]benzofuran-2,6-dione|CHEBI:10024|SMR000445685|(3aS,5aR,9R,9aS,9bS)-9-hydroxy-3,5a,9-trimethyl-3a,5,5a,9,9a,9b-hexahydronaphtho[1,2-b]furan-2,6(3H,4H)-dione|MLS000728573|MLS001185447|C…	264.32	C15H20O4	63.6	483	1.2	19	1	4	0	InChI=1S/C15H20O4/c1-8-9-4-6-14(2)10(16)5-7-15(3,18)12(14)11(9)19-13(8)17/h5,7-9,11-12,18H,4,6H2,1-3H3/t8-,9-,11-,12+,14-,15+/m0/s1	C[C@H]1[C@@H]2CC[C@@]3([C@@H]([C@H]2OC1=O)[C@](C=CC3=O)(C)O)C	CC1C2CCC3(C(C2OC1=O)C(C=CC3=O)(C)O)C	NGPDZEACIWDCKX-WUDKWMPASA-N	(3S,3aS,5aR,9R,9aS,9bS)-9-hydroxy-3,5a,9-trimethyl-3,3a,4,5,9a,9b-hexahydrobenzo[g][1]benzofuran-2,6-dione	264.136	264.136	0	1	0	6	6	0	0	0	0	9	202	185	2D+3D	NULL	Biological Test Results|Classification|Literature|Patents|Safety and Hazards|Toxicity	8	781|782|798|800|873|880|940|1021|1022|1046|1085|1230|1236|1242|1274|1376|1377|1381|1385|1415|1422|1423|1430|1434|1439|1440|1441|1443|1445|1454|1456|1460|1461|1463|1465|1467|1468|1469|1471|1477|1479|1490|1496|1511|1529|1530|1531|1532|1533|1554|1565|1566|1578|1619|1621|1626|1631|1634|1654|1656|1662|1663|1665|1672|1688|1721|1722|1766|1775|1777|1778|1779|1813|1814|1817|1832|1850|1863|1865|1868|1875|1…	20050624	A2B Chem|AA BLOCKS|AAA Chemistry|ABI Chem|AKos Consulting & Solutions|Aurora Fine Chemicals LLC|BenchChem|ChEBI|Chem-Space.com Database|Chembase.cn|ChEMBL|ChemDiv|ChemIDplus|Cheminformatics Friedrich-Schiller-University Jena|ChemSpider|ChemTik|Collaborative Drug Discovery, Inc.|CymitQuimica|DiscoveryGate|Egon Willighagen (Dept. of Bioinformatics - BiGCaT, Maastricht University)|EPA DSSTox|Google …	Chemical Vendors|Curation Efforts|Governmental Organizations|Journal Publishers|Legacy Depositors|NIH Initiatives|Research and Development|Subscription Services	NULL
168199	Premarrubiin	Premarrubiin|24703-43-3|CHEBI:8390|DTXSID00947643|C09177|Q27108065|2''a,5''a,7''-Trimethyl-3'',4'',5'',5''a,7'',8'',8''a,8''b-octahydro-2H-dispiro[furan-3,2'-oxolane-5',6''-naphtho[1,8-bc]furan]-2''(2''aH)-one|Dispiro(furan-3(2H),2'(5'H)-furan-5',6''-(6H)naphtho(1,8-bc)furan)-2''(2''aH)-one, 3',3'',4',4'',5'',5''a,7'',8'',8''a,8''b-decahydro-2''a,5''a,7''-trimethyl-, (2''aS-(2''aalpha,5''abeta,6'…	332.4	C20H28O4	44.8	629	3.3	24	0	4	0	InChI=1S/C20H28O4/c1-13-11-14-15-17(2,16(21)23-14)5-4-6-18(15,3)20(13)8-7-19(24-20)9-10-22-12-19/h9-10,13-15H,4-8,11-12H2,1-3H3/t13-,14-,15+,17+,18+,19-,20-/m1/s1	C[C@@H]1C[C@@H]2[C@H]3[C@](CCC[C@@]3([C@@]14CC[C@]5(O4)COC=C5)C)(C(=O)O2)C	CC1CC2C3C(CCCC3(C14CCC5(O4)COC=C5)C)(C(=O)O2)C	OQLCWZJEAYGVQE-TXWGWWACSA-N	NULL	332.199	332.199	0	1	0	7	7	0	0	0	0	1	6	3	2D+3D	NULL	Classification|Literature|Patents	4	NULL	20050624	AAA Chemistry|ABI Chem|BioCyc|ChEBI|ChemIDplus|Cheminformatics Friedrich-Schiller-University Jena|ChemSpider|ChemTik|Egon Willighagen (Dept. of Bioinformatics - BiGCaT, Maastricht University)|EPA DSSTox|Google Patents|J&H Chemical Co.,ltd|Japan Chemical Substance Dictionary (Nikkaji)|KEGG|Kingston Chemistry|NextBio|NORMAN Suspect List Exchange|RR Scientific|ToxPlanet|Wikidata	Chemical Vendors|Curation Efforts|Governmental Organizations|Legacy Depositors|Research and Development|Subscription Services	NULL
186112	Octadecatrienic acid	octadecatrienic acid	278.4	C18H30O2	37.3	301	7.2	20	1	2	13	InChI=1S/C18H30O2/c1-2-3-4-5-6-7-8-9-10-11-12-13-14-15-16-17-18(19)20/h12-17H,2-11H2,1H3,(H,19,20)	CCCCCCCCCCCC=CC=CC=CC(=O)O	CCCCCCCCCCCC=CC=CC=CC(=O)O	ZUUFLXSNVWQOJW-UHFFFAOYSA-N	octadeca-2,4,6-trienoic acid	278.225	278.225	0	1	0	0	0	0	3	0	3	27	604	297	2D+3D	NULL	Classification|Literature|Patents	4	NULL	20050809	ChemTik|Google Patents|IBM|PATENTSCOPE (WIPO)|Springer Nature|SureChEMBL|Wikidata	Chemical Vendors|Curation Efforts|Governmental Organizations|Journal Publishers|Legacy Depositors|Research and Development	NULL
222284	Beta-Sitosterol	BETA-SITOSTEROL|83-46-5|Sitosterol|Cupreol|Azuprostat|22,23-Dihydrostigmasterol|Quebrachol|Triastonal|Cinchol|Rhamnol|beta-Sitosterin|Nimbosterol|Prostasal|alpha-Dihydrofucosterol|Harzol|B-Sitosterol|(-)-beta-Sitosterol|Sito-Lande|24alpha-Ethylcholesterol|Betaprost|beta Sitosterol|Stigmast-5-en-3beta-ol|(24R)-Ethylcholest-5-en-3beta-ol|alpha-Phytosterol|Angelicin (steroid)|sitosterin|(3beta)-Stig…	414.7	C29H50O	20.2	634	9.3	30	1	1	6	InChI=1S/C29H50O/c1-7-21(19(2)3)9-8-20(4)25-12-13-26-24-11-10-22-18-23(30)14-16-28(22,5)27(24)15-17-29(25,26)6/h10,19-21,23-27,30H,7-9,11-18H2,1-6H3/t20-,21-,23+,24+,25-,26+,27+,28+,29-/m1/s1	CC[C@H](CC[C@@H](C)[C@H]1CC[C@@H]2[C@@]1(CC[C@H]3[C@H]2CC=C4[C@@]3(CC[C@@H](C4)O)C)C)C(C)C	CCC(CCC(C)C1CCC2C1(CCC3C2CC=C4C3(CCC(C4)O)C)C)C(C)C	KZJWDPNRJALLNS-VJSFXXLFSA-N	(3S,8S,9S,10R,13R,14S,17R)-17-[(2R,5R)-5-ethyl-6-methylheptan-2-yl]-10,13-dimethyl-2,3,4,7,8,9,11,12,14,15,16,17-dodecahydro-1H-cyclopenta[a]phenanthren-3-ol	414.386	414.386	0	1	0	9	9	0	0	0	0	10394	53344	19335	2D+3D	NULL	Biological Test Results|Chemical and Physical Properties|Classification|Drug and Medication Information|Literature|Patents|Pharmacology and Biochemistry|Toxicity|Use and Manufacturing	13	1|3|5|7|9|13|15|19|21|23|25|29|33|35|37|39|41|43|45|47|49|53|55|59|65|67|71|73|77|79|81|83|85|87|93|95|97|99|101|105|107|109|113|115|119|121|123|125|131|137|139|141|143|145|155|157|161|165|167|175|192|248|256|270|316|328|1195|1204|1332|2517|278000|299888|299889|299890|299891|299892|299893|311138|311139|315606|315607|315608|315609|332912|337692|337693|356428|356584|356585|356586|356587|356588|3565…	20050326	001Chemical|3B Scientific (Wuhan) Corp|3WAY PHARM INC|A2B Chem|AA BLOCKS|Aaron Chemicals LLC|abcr GmbH|Abe Lab, University of Texas MD Anderson Cancer Center|ABI Chem|AbMole Bioscience|Achemtek|Acorn PharmaTech Product List|AHH Chemical co.,ltd|AK Scientific, Inc. (AKSCI)|AKos Consulting & Solutions|Alfa Chemistry|Amadis Chemical|Ambinter|Anward|ApexBio Technology|Aronis|Assembly Blocks Pvt. Ltd.…	Chemical Vendors|Curation Efforts|Governmental Organizations|Journal Publishers|Legacy Depositors|NIH Initiatives|Research and Development|Subscription Services	C1907 - Drug, Natural Product > C28178 - Phytosterol > C68437 - Unsaturated Phytosterol|D009676 - Noxae > D000963 - Antimetabolites|D057847 - Lipid Regulating Agents > D000960 - Hypolipidemic Agents
235414	Oxacyclohexadecan-2-one	Oxacyclohexadecan-2-one|106-02-5|Cyclopentadecanolide|Pentadecanolide|Exaltolide|Pentalide|15-Pentadecanolide|Pentadecan-15-olide|PENTADECALACTONE|Muskolactone|Thibetolide|omega-Pentadecalactone|15-Pentadecanolactone|Muskalactone|2-Pentadecalone|1,15-Pentadecanolide|Pentadecanolactone|1-oxacyclohexadecan-2-one|1-Oxa-2-cyclohexadecanone|15-Hydroxypentadecanoic acid lactone|FEMA No. 2840|Cyclopenta…	240.38	C15H28O2	26.3	189	5.8	17	0	2	0	InChI=1S/C15H28O2/c16-15-13-11-9-7-5-3-1-2-4-6-8-10-12-14-17-15/h1-14H2	C1CCCCCCCOC(=O)CCCCCC1	C1CCCCCCCOC(=O)CCCCCC1	FKUPPRZPSYCDRS-UHFFFAOYSA-N	oxacyclohexadecan-2-one	240.209	240.209	0	1	0	0	0	0	0	0	0	222	14868	4626	2D+3D	NULL	Biological Test Results|Chemical and Physical Properties|Classification|Food Additives and Ingredients|Literature|Patents|Pharmacology and Biochemistry|Safety and Hazards|Toxicity|Use and Manufacturing	12	248|330|651631|651632|651633|651634|720516|720552|720634|720635|720637|720674|720675|720678|720679|720680|720681|720682|720683|720684|720685|720686|720687|720691|720692|720693|720719|720725|743012|743014|743015|743033|743035|743036|743040|743041|743042|743053|743054|743063|743064|743065|743066|743067|743069|743074|743075|743077|743078|743079|743080|743081|743083|743084|743085|743086|743091|743094…	20050326	001Chemical|3B Scientific (Wuhan) Corp|3WAY PHARM INC|A&J Pharmtech CO., LTD.|A2B Chem|AA BLOCKS|AAA Chemistry|Aaron Chemicals LLC|AbaChemScene|abcr GmbH|ABI Chem|Acadechem|Achemtek|AKos Consulting & Solutions|Amadis Chemical|Ambeed|Angene Chemical|Anward|AstaTech, Inc.|Aurora Fine Chemicals LLC|BenchChem|BePharm Ltd.|Bic Biotech|Biosynth|BLD Pharm|BOC Sciences|Boerchem|Broad Institute|ChEBI|Chem…	Chemical Vendors|Curation Efforts|Governmental Organizations|Journal Publishers|Legacy Depositors|NIH Initiatives|Research and Development|Subscription Services	NULL
237620	(1S,4aS,5R,6R,8R,8aR)-5-[2-(furan-3-yl)ethyl]-5,8-dihydroxy-1,4a,6-trimethyl-3,4,6,7,8,8a-hexahydro-2H-naphthalene-1-carboxylic acid	Marrubic acid|NSC41312|NSC-41312	350.4	C20H30O5	90.9	522	2.9	25	3	5	4	InChI=1S/C20H30O5/c1-13-11-15(21)16-18(2,17(22)23)7-4-8-19(16,3)20(13,24)9-5-14-6-10-25-12-14/h6,10,12-13,15-16,21,24H,4-5,7-9,11H2,1-3H3,(H,22,23)/t13-,15-,16+,18+,19+,20-/m1/s1	C[C@@H]1C[C@H]([C@H]2[C@@](CCC[C@@]2([C@]1(CCC3=COC=C3)O)C)(C)C(=O)O)O	CC1CC(C2C(CCCC2(C1(CCC3=COC=C3)O)C)(C)C(=O)O)O	XNJHGRHUXRWGMG-OBHOOXMTSA-N	(1S,4aS,5R,6R,8R,8aR)-5-[2-(furan-3-yl)ethyl]-5,8-dihydroxy-1,4a,6-trimethyl-3,4,6,7,8,8a-hexahydro-2H-naphthalene-1-carboxylic acid	350.209	350.209	0	1	0	6	6	0	0	0	0	0	0	0	2D+3D	NULL	Biological Test Results|Literature	2	155|157|161|165|167|175	20050326	AAA Chemistry|ABI Chem|Chemieliva Pharmaceutical Co., Ltd|Cheminformatics Friedrich-Schiller-University Jena|ChemSpider|ChemTik|DiscoveryGate|DTP/NCI|Kingston Chemistry|MolPort|NextBio|Thomson Pharma|ZINC	Chemical Vendors|Governmental Organizations|Journal Publishers|Legacy Depositors|Research and Development|Subscription Services	NULL
439246	Naringenin	naringenin|480-41-1|salipurpol|Salipurol|(S)-Naringenin|(S)-5,7-Dihydroxy-2-(4-hydroxyphenyl)chroman-4-one|Naringenine|pelargidanon|naringetol|(2S)-Naringenin|Asahina|NARIGENIN|NSC 11855|CCRIS 5839|(-)-(2S)-Naringenin|C15H12O5|UNII-HN5425SBF2|NSC 34875|5,7,4'-Trihydroxyflavanone|HN5425SBF2|CHEBI:17846|AI3-23355|Flavanone, 4',5,7-trihydroxy-|(S)-2,3-Dihydro-5,7-dihydroxy-2-(4-hydroxyphenyl)-4H-1-b…	272.25	C15H12O5	87	363	2.4	20	3	5	1	InChI=1S/C15H12O5/c16-9-3-1-8(2-4-9)13-7-12(19)15-11(18)5-10(17)6-14(15)20-13/h1-6,13,16-18H,7H2/t13-/m0/s1	C1[C@H](OC2=CC(=CC(=C2C1=O)O)O)C3=CC=C(C=C3)O	C1C(OC2=CC(=CC(=C2C1=O)O)O)C3=CC=C(C=C3)O	FTVWIRXFELQLPI-ZDUSSCGKSA-N	(2S)-5,7-dihydroxy-2-(4-hydroxyphenyl)-2,3-dihydrochromen-4-one	272.068	272.068	0	1	0	1	1	0	0	0	0	2405	15919	5211	2D+3D	NULL	Biological Test Results|Chemical and Physical Properties|Classification|Drug and Medication Information|Food Additives and Ingredients|Literature|Patents|Pharmacology and Biochemistry|Safety and Hazards|Use and Manufacturing	14	357|410|411|444|445|446|447|448|450|451|485|526|530|584|585|587|588|589|590|591|592|593|594|595|596|597|603|605|607|608|631|662|731|757|758|759|760|761|764|775|781|782|793|797|798|799|800|803|804|817|818|827|828|841|861|862|868|871|873|875|878|880|881|883|884|885|886|887|889|891|892|893|894|898|899|900|901|902|912|914|915|920|923|924|925|926|927|932|938|940|950|951|952|995|1001|1006|1007|1008|100…	20040916	3B Scientific (Wuhan) Corp|A&J Pharmtech CO., LTD.|A2B Chem|AA BLOCKS|Aaron Chemicals LLC|AbaChemScene|Abe Lab, University of Texas MD Anderson Cancer Center|ABI Chem|Achemtek|Acorn PharmaTech Product List|Adooq BioScience|AEchem Scientific Corp., USA|AHH Chemical co.,ltd|AK Scientific, Inc. (AKSCI)|AKos Consulting & Solutions|Amadis Chemical|Ambeed|Angene Chemical|Anward|Aurora Fine Chemicals LL…	Chemical Vendors|Curation Efforts|Governmental Organizations|Journal Publishers|Legacy Depositors|NIH Initiatives|Research and Development|Subscription Services	D005765 - Gastrointestinal Agents > D000897 - Anti-Ulcer Agents|D006730 - Hormones, Hormone Substitutes, and Hormone Antagonists > D006727 - Hormone Antagonists > D004965 - Estrogen Antagonists
442664	Vicenin 2	23666-13-9|Vicenin 2|Vicenin II|Vicenin-2|Vicenin|Vicenin -2|Violantin|CHEBI:69814|MLS000575019|6,8-di-c-glucosylapigenin|5,7,4'-Trihydroxyflavone-6,8-di-C-glucoside|ViceninII|isovitexin 8-C-beta-glucoside|AC1L9D6K|Apigenin-6,8-di-C-glycoside|apigenin-6,8-di-C-glycopyranoside|SureCN5826175|SCHEMBL5826175|CHEMBL1442950|DTXSID80904219|HMS2210F06|HY-N2165|MFCD08458851|AKOS015896841|Vicenin-II; 6,8-D…	594.5	C27H30O15	267	987	-2.3	42	11	15	5	InChI=1S/C27H30O15/c28-6-12-17(32)21(36)23(38)26(41-12)15-19(34)14-10(31)5-11(8-1-3-9(30)4-2-8)40-25(14)16(20(15)35)27-24(39)22(37)18(33)13(7-29)42-27/h1-5,12-13,17-18,21-24,26-30,32-39H,6-7H2/t12-,13-,17-,18-,21+,22+,23-,24-,26+,27+/m1/s1	C1=CC(=CC=C1C2=CC(=O)C3=C(C(=C(C(=C3O2)[C@H]4[C@@H]([C@H]([C@@H]([C@H](O4)CO)O)O)O)O)[C@H]5[C@@H]([C@H]([C@@H]([C@H](O5)CO)O)O)O)O)O	C1=CC(=CC=C1C2=CC(=O)C3=C(C(=C(C(=C3O2)C4C(C(C(C(O4)CO)O)O)O)O)C5C(C(C(C(O5)CO)O)O)O)O)O	FIAAVMJLAGNUKW-VQVVXJKKSA-N	5,7-dihydroxy-2-(4-hydroxyphenyl)-6,8-bis[(2S,3R,4R,5S,6R)-3,4,5-trihydroxy-6-(hydroxymethyl)oxan-2-yl]chromen-4-one	594.158	594.158	0	1	0	10	10	0	0	0	0	61	216	101	2D+3D	NULL	Biological Test Results|Classification|Literature|Patents|Use and Manufacturing	9	485|631|731|757|758|759|760|761|764|775|781|782|793|797|798|799|800|803|804|817|818|827|828|841|861|862|868|871|873|878|880|894|898|920|932|940|950|951|952|1001|1006|1007|1008|1009|1012|1016|1018|1019|1020|1021|1022|1027|1030|1032|1040|1046|1048|1049|1051|1063|1066|1085|1135|1136|1203|1209|1214|1216|1217|1220|1222|1229|1236|1239|1242|1251|1273|1274|1276|1285|1296|1304|1321|1325|1326|1359|1362|137…	20050624	001Chemical|A2B Chem|AA BLOCKS|Aaron Chemicals LLC|AbaChemScene|abcr GmbH|ABI Chem|Acorn PharmaTech Product List|AK Scientific, Inc. (AKSCI)|AKos Consulting & Solutions|Alfa Chemistry|AstaTech, Inc.|Aurora Fine Chemicals LLC|BenchChem|BioCyc|BLD Pharm|BOC Sciences|ChEBI|Chem-Space.com Database|ChEMBL|ChemFaces|Chemieliva Pharmaceutical Co., Ltd|Cheminformatics Friedrich-Schiller-University Jena|C…	Chemical Vendors|Curation Efforts|Governmental Organizations|Journal Publishers|Legacy Depositors|NIH Initiatives|Research and Development|Subscription Services	NULL
637540	2-Hydroxycinnamic acid, (2E)-	2-Hydroxycinnamic acid|614-60-8|trans-2-Hydroxycinnamic acid|o-Coumaric acid|2-Coumaric acid|trans-o-Coumaric acid|trans-o-Hydroxycinnamic acid|583-17-5|(E)-o-Hydroxycinnamic acid|3-(2-hydroxyphenyl)acrylic acid|2-Coumarate|2-Hydroxycinnamate|(2E)-3-(2-hydroxyphenyl)prop-2-enoic acid|trans-2-Hydroxycinnamate|o-Hydroxy-trans-cinnamic acid|(E)-3-(2-Hydroxyphenyl)-2-propenoic acid|2-Hydroxycinnamic …	164.16	C9H8O3	57.5	186	1.5	12	2	3	2	InChI=1S/C9H8O3/c10-8-4-2-1-3-7(8)5-6-9(11)12/h1-6,10H,(H,11,12)/b6-5+	C1=CC=C(C(=C1)/C=C/C(=O)O)O	C1=CC=C(C(=C1)C=CC(=O)O)O	PMOWTIHVNWZYFI-AATRIKPKSA-N	(E)-3-(2-hydroxyphenyl)prop-2-enoic acid	164.047	164.047	0	1	0	0	0	0	1	1	0	912	8475	2879	2D+3D	NULL	Biological Test Results|Chemical and Physical Properties|Classification|Food Additives and Ingredients|Literature|Patents|Pharmacology and Biochemistry|Safety and Hazards|Toxicity|Use and Manufacturing	13	37266|55360|144377|166551|248765|252044|342752|342753|342754|342755|342756|342757|344670|467606|501903|501904|501905|501906|501907|501908|501909|501910|501912|501913|501914|501915|502077|539405|568362|568363|568364|568365|592088|594382|617381|639299|639300|639301|670363|670364|681398|1078028|1078029|1078030|1078031|1078032|1100608|1100609|1227384|1227385|1227386|1227387|1227388|1259409|1347383|14…	20040916	001Chemical|3B Scientific (Wuhan) Corp|3WAY PHARM INC|A&J Pharmtech CO., LTD.|A2B Chem|AA BLOCKS|Aaron Chemicals LLC|AbaChemScene|abcr GmbH|ABI Chem|Achemo Scientific Limited|Achemtek|Acorn PharmaTech Product List|Activate Scientific|AHH Chemical co.,ltd|AK Scientific, Inc. (AKSCI)|AKos Consulting & Solutions|Alfa Chemistry|Alichem|Alinda Chemical|Amadis Chemical|Ambeed|Ambinter|AN PharmaTech|Ape…	Chemical Vendors|Curation Efforts|Governmental Organizations|Journal Publishers|Legacy Depositors|NIH Initiatives|Research and Development|Subscription Services	NULL
637542	p-Coumaric acid	p-coumaric acid|4-Hydroxycinnamic acid|501-98-4|p-Hydroxycinnamic acid|trans-4-Hydroxycinnamic acid|4-Coumaric acid|7400-08-0|trans-p-Coumaric acid|p-Cumaric acid|3-(4-hydroxyphenyl)acrylic acid|p-Hydroxy-cinnamic acid|Para-Coumaric acid|Naringeninic acid|Hydroxycinnamic acid|(E)-p-Coumaric acid|trans-4-coumaric acid|trans-p-Coumarinic acid|(E)-3-(4-Hydroxyphenyl)acrylic acid|Cinnamic acid, p-hyd…	164.16	C9H8O3	57.5	178	1.5	12	2	3	2	InChI=1S/C9H8O3/c10-8-4-1-7(2-5-8)3-6-9(11)12/h1-6,10H,(H,11,12)/b6-3+	C1=CC(=CC=C1/C=C/C(=O)O)O	C1=CC(=CC=C1C=CC(=O)O)O	NGSWKAQJJWESNS-ZZXKWVIFSA-N	(E)-3-(4-hydroxyphenyl)prop-2-enoic acid	164.047	164.047	0	1	0	0	0	0	1	1	0	8693	31721	12413	2D+3D	NULL	Biological Test Results|Chemical and Physical Properties|Classification|Literature|Patents|Pharmacology and Biochemistry|Safety and Hazards|Toxicity|Use and Manufacturing	13	155|157|161|165|167|175|179|248|1376|1385|1422|1465|1511|1529|1530|1531|1532|1554|1621|1626|1662|1663|1672|1813|1814|1832|1850|1863|1875|1885|1899|1903|1906|1910|1947|1950|1956|1962|1974|1979|1987|2016|2023|2025|2029|2052|2057|2066|2094|2097|2098|2099|2102|2129|2130|2156|2174|2177|2216|2221|2227|2234|2235|2237|2239|2247|2280|2300|2380|2391|2435|2445|2462|2501|2520|2521|2524|2540|2544|2550|2553|25…	20040916	001Chemical|3B Scientific (Wuhan) Corp|3WAY PHARM INC|4C Pharma Scientific Inc|A&J Pharmtech CO., LTD.|A2B Chem|AA BLOCKS|AAA Chemistry|Aaron Chemicals LLC|AbaChemScene|abcr GmbH|ABI Chem|AbMole Bioscience|Acadechem|Achemo Scientific Limited|Achemtek|Acorn PharmaTech Product List|Adooq BioScience|AEchem Scientific Corp., USA|AHH Chemical co.,ltd|AK Scientific, Inc. (AKSCI)|AKos Consulting & Solut…	Chemical Vendors|Curation Efforts|Governmental Organizations|Journal Publishers|Legacy Depositors|NIH Initiatives|Research and Development|Subscription Services	D000890 - Anti-Infective Agents|D000975 - Antioxidants > D016166 - Free Radical Scavengers|D012102 - Reproductive Control Agents > D003270 - Contraceptive Agents|D020011 - Protective Agents > D000975 - Antioxidants
1794427	Chlorogenic Acid	CHLOROGENIC ACID|327-97-9|3-O-Caffeoylquinic acid|Heriguard|Chlorogenate|3-(3,4-Dihydroxycinnamoyl)quinic acid|3-Caffeoylquinic acid|Hlorogenic acid|trans-Chlorogenic acid|CP chlorogenic acid|Caffeoyl quinic acid|Chlorogenicacid|NSC-407296|5-CQA|(+)-Chlorogenic acid|CCRIS 1400|Chlorogenic acid [MI]|5-O-(3,4-Dihydroxycinnamoyl)-L-quinic acid|Caffetannic acid|trans-Caffeic acid 5-o-D-quinate|EINECS…	354.31	C16H18O9	165	534	-0.4	25	6	9	5	InChI=1S/C16H18O9/c17-9-3-1-8(5-10(9)18)2-4-13(20)25-12-7-16(24,15(22)23)6-11(19)14(12)21/h1-5,11-12,14,17-19,21,24H,6-7H2,(H,22,23)/b4-2+/t11-,12-,14-,16+/m1/s1	C1[C@H]([C@H]([C@@H](C[C@@]1(C(=O)O)O)OC(=O)/C=C/C2=CC(=C(C=C2)O)O)O)O	C1C(C(C(CC1(C(=O)O)O)OC(=O)C=CC2=CC(=C(C=C2)O)O)O)O	CWVRJTMFETXNAD-JUHZACGLSA-N	(1S,3R,4R,5R)-3-[(E)-3-(3,4-dihydroxyphenyl)prop-2-enoyl]oxy-1,4,5-trihydroxycyclohexane-1-carboxylic acid	354.095	354.095	0	1	0	4	4	0	1	1	0	10648	36039	15610	2D+3D	Chlorogenic Acid	Biological Test Results|Chemical and Physical Properties|Classification|Drug and Medication Information|Literature|Patents|Pharmacology and Biochemistry|Safety and Hazards|Toxicity	13	377|608|940|1033|1332|1422|1549|1552|1637|1648|1850|1863|1899|1903|1906|1947|1950|1962|1974|1987|2016|2023|2025|2029|2052|2057|2066|2101|2102|2129|2130|2174|2177|2234|2235|2240|2241|2275|2280|2300|2313|2322|2330|2380|2391|2435|2445|2462|2501|2517|2520|2521|2524|2540|2544|2557|2599|2606|2629|2650|2661|2676|2685|2690|2716|2717|2718|2751|2796|2797|2805|2806|2813|2825|75271|91425|91426|91561|91562|91…	20040916	001Chemical|3B Scientific (Wuhan) Corp|3WAY PHARM INC|A&J Pharmtech CO., LTD.|A2B Chem|AA BLOCKS|AAA Chemistry|Aaron Chemicals LLC|AbaChemScene|abcr GmbH|Abe Lab, University of Texas MD Anderson Cancer Center|ABI Chem|AbMole Bioscience|AbovChem LLC|Achemo Scientific Limited|Achemtek|Acorn PharmaTech Product List|ACT Chemical|Adooq BioScience|AEchem Scientific Corp., USA|AHH Chemical co.,ltd|AK Sc…	Chemical Vendors|Curation Efforts|Governmental Organizations|Journal Publishers|Legacy Depositors|NIH Initiatives|Research and Development|Subscription Services	NULL
3084066	Ladanein	ladanein|10176-71-3|5,6-dihydroxy-7-methoxy-2-(4-methoxyphenyl)chromen-4-one|5,6-Dihydroxy-7-methoxy-2-(4-methoxyphenyl)-4H-1-benzopyran-4-one|5,6-dihydroxy-7,4'-dimethoxyflavone|Ladanine; Scutellarein 4',7-dimethyl ether|4H-1-Benzopyran-4-one, 5,6-dihydroxy-7-methoxy-2-(4-methoxyphenyl)-|4',7-dimethylscutellarein|SCHEMBL737069|BJ486K|CHEMBL209257|DTXSID00144175|CHEBI:192702|UUQJTIHOVGMQIH-UHFFFA…	314.29	C17H14O6	85.2	468	2	23	2	6	3	InChI=1S/C17H14O6/c1-21-10-5-3-9(4-6-10)12-7-11(18)15-13(23-12)8-14(22-2)16(19)17(15)20/h3-8,19-20H,1-2H3	COC1=CC=C(C=C1)C2=CC(=O)C3=C(C(=C(C=C3O2)OC)O)O	COC1=CC=C(C=C1)C2=CC(=O)C3=C(C(=C(C=C3O2)OC)O)O	UUQJTIHOVGMQIH-UHFFFAOYSA-N	5,6-dihydroxy-7-methoxy-2-(4-methoxyphenyl)chromen-4-one	314.079	314.079	0	1	0	0	0	0	0	0	0	28	33	18	2D+3D	NULL	Biological Test Results|Classification|Literature|Patents|Pharmacology and Biochemistry|Use and Manufacturing	9	265761|265762|265763|265764|265765|294158|360319|360320|494831|494832|1265075|1265076|1265077|1265078|1265079|1265080|1265081|1265082|1265083|1265084|1265085	20050809	001Chemical|A2B Chem|AA BLOCKS|AbaChemScene|ABI Chem|AbMole Bioscience|AKos Consulting & Solutions|Amadis Chemical|Ambinter|Angel Pharmatech Ltd.|Ark Pharma Scientific Limited|BenchChem|BioCrick|BioCyc|BLD Pharm|BOC Sciences|ChEBI|Chem-Space.com Database|ChEMBL|ChemFaces|ChemIDplus|Chemieliva Pharmaceutical Co., Ltd|Cheminformatics Friedrich-Schiller-University Jena|ChemSpider|Collaborative Drug …	Chemical Vendors|Curation Efforts|Governmental Organizations|Journal Publishers|Legacy Depositors|NIH Initiatives|Research and Development|Subscription Services	NULL
5280435	Phytol	Phytol|150-86-7|trans-Phytol|(E)-Phytol|2-Hexadecen-1-ol, 3,7,11,15-tetramethyl-, (2E,7R,11R)-|CHEBI:17327|(E,7R,11R)-3,7,11,15-tetramethylhexadec-2-en-1-ol|(2E,7R,11R)-3,7,11,15-tetramethyl-2-hexadecen-1-ol|UNII-MZQ4XE15TP|MZQ4XE15TP|EINECS 205-776-6|BRN 1726098|CCRIS 8226|2-Hexadecen-1-ol, 3,7,11,15-tetramethyl-, (R-(R*,R*-(E)))-|AI3-24344|(E,R,R)-PHYTOL|3,7,11,15-Tetramethylhexadec-2-en-1-ol|P…	296.5	C20H40O	20.2	255	8.2	21	1	1	13	InChI=1S/C20H40O/c1-17(2)9-6-10-18(3)11-7-12-19(4)13-8-14-20(5)15-16-21/h15,17-19,21H,6-14,16H2,1-5H3/b20-15+/t18-,19-/m1/s1	C[C@@H](CCC[C@@H](C)CCC/C(=C/CO)/C)CCCC(C)C	CC(C)CCCC(C)CCCC(C)CCCC(=CCO)C	BOTWFXYSPFMFNR-PYDDKJGSSA-N	(E,7R,11R)-3,7,11,15-tetramethylhexadec-2-en-1-ol	296.308	296.308	0	1	0	2	2	0	1	1	0	503	14358	5004	2D+3D	Phytol	Biological Test Results|Chemical and Physical Properties|Classification|Food Additives and Ingredients|Literature|Patents|Pharmacology and Biochemistry|Safety and Hazards|Toxicity|Use and Manufacturing	14	289058|289059|289060|551550|713897|735305|735306|735307|735308|1159550|1176097|1176103|1176104|1176105|1176106|1176107|1176109|1176110|1233151|1233152|1233153|1233154|1233172|1233173|1259410|1508626|1651520|1651521|1651522|1651523|1651524|1651525|1651526|1651527|1651528|1651529|1651530|1651531|1651532|1651533|1651534|1651535|1651536|1651537|1651538|1651539|1651540|1651541|1651542|1651543|1651544|…	20040916	001Chemical|A&J Pharmtech CO., LTD.|A2B Chem|AA BLOCKS|Aaron Chemicals LLC|AbaChemScene|abcr GmbH|Abe Lab, University of Texas MD Anderson Cancer Center|ABI Chem|Acadechem|AK Scientific, Inc. (AKSCI)|AKos Consulting & Solutions|Amadis Chemical|Ambeed|Ambinter|AN PharmaTech|AstaTech, Inc.|Aurora Fine Chemicals LLC|BenchChem|BindingDB|BioCyc|BLD Pharm|BOC Sciences|ChEBI|Chem-Space.com Database|Chem…	Chemical Vendors|Curation Efforts|Governmental Organizations|Journal Publishers|Legacy Depositors|NIH Initiatives|Research and Development|Subscription Services	C1907 - Drug, Natural Product > C28269 - Phytochemical
5280442	Acacetin	acacetin|480-44-4|Linarigenin|5,7-Dihydroxy-4'-methoxyflavone|4'-Methoxyapigenin|Buddleoflavonol|Acacetine|5,7-Dihydroxy-2-(4-methoxyphenyl)-4H-chromen-4-one|Linarisenin|Apigenin 4'-methyl ether|Akatsetin|5,7-Dioxy-4'-methoxyflavone|Apisenin 4'-methyl ether|5,7-dihydroxy-2-(4-methoxyphenyl)chromen-4-one|Apigenin 4'-dimethyl ether|4H-1-BENZOPYRAN-4-ONE, 5,7-DIHYDROXY-2-(4-METHOXYPHENYL)-|NSC 76061…	284.26	C16H12O5	76	424	2.1	21	2	5	2	InChI=1S/C16H12O5/c1-20-11-4-2-9(3-5-11)14-8-13(19)16-12(18)6-10(17)7-15(16)21-14/h2-8,17-18H,1H3	COC1=CC=C(C=C1)C2=CC(=O)C3=C(C=C(C=C3O2)O)O	COC1=CC=C(C=C1)C2=CC(=O)C3=C(C=C(C=C3O2)O)O	DANYIYRPLHHOCZ-UHFFFAOYSA-N	5,7-dihydroxy-2-(4-methoxyphenyl)chromen-4-one	284.068	284.068	0	1	0	0	0	0	0	0	0	1033	2359	892	2D+3D	NULL	Biological Test Results|Chemical and Physical Properties|Classification|Literature|Patents|Safety and Hazards|Toxicity|Use and Manufacturing	11	155|157|161|165|167|175|179|330|357|377|410|411|444|445|446|447|448|450|451|526|530|584|585|587|588|589|590|591|592|593|594|595|596|597|603|605|607|662|875|880|881|883|884|885|886|887|889|891|892|893|894|899|900|901|902|910|912|914|915|923|924|925|926|927|930|938|940|995|1030|1332|1379|1422|1452|1454|1457|1458|1460|1463|1467|1468|1469|1471|1476|1477|1478|1479|1487|1490|1519|1580|1581|1582|1583|15…	20050325	001Chemical|3B Scientific (Wuhan) Corp|4C Pharma Scientific Inc|A&J Pharmtech CO., LTD.|A2B Chem|AA BLOCKS|Aaron Chemicals LLC|AbaChemScene|Abbott Labs|abcr GmbH|Abe Lab, University of Texas MD Anderson Cancer Center|ABI Chem|AbMole Bioscience|AbovChem LLC|Achemo Scientific Limited|Acorn PharmaTech Product List|Activate Scientific|Adooq BioScience|AHH Chemical co.,ltd|AK Scientific, Inc. (AKSCI)|…	Chemical Vendors|Curation Efforts|Governmental Organizations|Journal Publishers|Legacy Depositors|NIH Initiatives|Research and Development|Subscription Services	NULL
5280445	Luteolin	luteolin|491-70-3|Digitoflavone|Luteolol|2-(3,4-Dihydroxyphenyl)-5,7-dihydroxy-4H-chromen-4-one|3',4',5,7-Tetrahydroxyflavone|Flacitran|Luteoline|Salifazide|Weld Lake|Yama kariyasu|Cyanidenon 1470|5,7,3',4'-Tetrahydroxyflavone|Bismite|C.I. Natural Yellow 2|2-(3,4-dihydroxyphenyl)-5,7-dihydroxychromen-4-one|Cyanidenon-1470|4H-1-Benzopyran-4-one, 2-(3,4-dihydroxyphenyl)-5,7-dihydroxy-|CCRIS 3790|2-…	286.24	C15H10O6	107	447	1.4	21	4	6	1	InChI=1S/C15H10O6/c16-8-4-11(19)15-12(20)6-13(21-14(15)5-8)7-1-2-9(17)10(18)3-7/h1-6,16-19H	C1=CC(=C(C=C1C2=CC(=O)C3=C(C=C(C=C3O2)O)O)O)O	C1=CC(=C(C=C1C2=CC(=O)C3=C(C=C(C=C3O2)O)O)O)O	IQPNAANSBPBGFQ-UHFFFAOYSA-N	2-(3,4-dihydroxyphenyl)-5,7-dihydroxychromen-4-one	286.048	286.048	0	1	0	0	0	0	0	0	0	9857	20551	7872	2D+3D	Luteolin	Biological Test Results|Chemical and Physical Properties|Classification|Drug and Medication Information|Literature|Patents|Pharmacology and Biochemistry|Safety and Hazards|Toxicity|Use and Manufacturing	14	357|377|382|383|384|388|395|410|411|444|445|446|447|448|450|451|505|512|526|530|584|585|587|588|589|590|591|592|593|594|595|596|597|603|605|607|662|781|782|798|800|873|875|880|881|883|884|885|886|887|889|891|892|893|894|899|900|901|902|912|914|915|923|924|925|926|927|938|940|995|1021|1022|1030|1046|1085|1230|1236|1242|1274|1332|1376|1377|1379|1381|1385|1415|1422|1423|1430|1434|1439|1440|1441|1443…	20040916	001Chemical|3B Scientific (Wuhan) Corp|4C Pharma Scientific Inc|A&J Pharmtech CO., LTD.|A2B Chem|AA BLOCKS|Aaron Chemicals LLC|AbaChemScene|abcr GmbH|ABI Chem|AbMole Bioscience|AbovChem LLC|Acadechem|Accela ChemBio Inc.|Achemica|Achemo Scientific Limited|Achemtek|Acorn PharmaTech Product List|Activate Scientific|Adooq BioScience|AHH Chemical co.,ltd|AK Scientific, Inc. (AKSCI)|AKos Consulting & S…	Chemical Vendors|Curation Efforts|Governmental Organizations|Journal Publishers|Legacy Depositors|NIH Initiatives|Research and Development|Subscription Services	NULL
5280601	Luteolin 7-glucuronide	Luteolin 7-glucuronide|29741-10-4|Luteolin 7-O-glucuronide|Luteolin-7-glucuronide|Luteolin-7-O-glucuronside|Cyanidenon-7-O-beta-D-glucuronic acid|Luteolin 7-O-beta-D-glucuronopyranoside|(2S,3S,4S,5R,6S)-6-[2-(3,4-dihydroxyphenyl)-5-hydroxy-4-oxochromen-7-yl]oxy-3,4,5-trihydroxyoxane-2-carboxylic acid|CHEBI:18128|R4346D0X7P|luteolin 7-O-beta-D-glucosiduronic acid|2-(3,4-dihydroxyphenyl)-5-hydroxy-…	462.4	C21H18O12	203	785	0.8	33	7	12	4	InChI=1S/C21H18O12/c22-9-2-1-7(3-10(9)23)13-6-12(25)15-11(24)4-8(5-14(15)32-13)31-21-18(28)16(26)17(27)19(33-21)20(29)30/h1-6,16-19,21-24,26-28H,(H,29,30)/t16-,17-,18+,19-,21+/m0/s1	C1=CC(=C(C=C1C2=CC(=O)C3=C(C=C(C=C3O2)O[C@H]4[C@@H]([C@H]([C@@H]([C@H](O4)C(=O)O)O)O)O)O)O)O	C1=CC(=C(C=C1C2=CC(=O)C3=C(C=C(C=C3O2)OC4C(C(C(C(O4)C(=O)O)O)O)O)O)O)O	VSUOKLTVXQRUSG-ZFORQUDYSA-N	(2S,3S,4S,5R,6S)-6-[2-(3,4-dihydroxyphenyl)-5-hydroxy-4-oxochromen-7-yl]oxy-3,4,5-trihydroxyoxane-2-carboxylic acid	462.08	462.08	0	1	0	5	5	0	0	0	0	18	212	71	2D+3D	NULL	Biological Test Results|Classification|Literature|Patents|Use and Manufacturing	8	356894|1460717|1460718|1460719|1775658|1775659|1802766|1802767	20050624	A2B Chem|AA BLOCKS|Aaron Chemicals LLC|AbaChemScene|ABI Chem|Acorn PharmaTech Product List|AKos Consulting & Solutions|Ambeed|Aurora Fine Chemicals LLC|AvaChem Scientific|BenchChem|BindingDB|BioCyc|BLD Pharm|BOC Sciences|ChEBI|Chem-Space.com Database|ChemBank|ChEMBL|ChemFaces|ChemIDplus|Chemieliva Pharmaceutical Co., Ltd|Cheminformatics Friedrich-Schiller-University Jena|ChemSpider|CymitQuimica|D…	Chemical Vendors|Curation Efforts|Governmental Organizations|Journal Publishers|Legacy Depositors|NIH Initiatives|Research and Development|Subscription Services	NULL
5280805	Rutin	RUTIN|153-18-4|rutoside|Phytomelin|Birutan|Quercetin 3-rutinoside|Myrticolorin|Eldrin|Globulariacitrin|Ilixanthin|Osyritrin|Paliuroside|Tanrutin|Globularicitrin|Rutabion|Sophorin|Rutin trihydrate|Bioflavonoid|Violaquercitrin|Yunxianggan|Rutozyd|Venoruton|Melin|Rutine|3-Rhamnoglucosylquercetin|Birutan Forte|3-Rutinosyl quercetin|Oxyritin|Rutosido|Rutosidum|Rutinum|Quercetin 3-O-rutinoside|Rutinic …	610.5	C27H30O16	266	1020	-1.3	43	10	16	6	InChI=1S/C27H30O16/c1-8-17(32)20(35)22(37)26(40-8)39-7-15-18(33)21(36)23(38)27(42-15)43-25-19(34)16-13(31)5-10(28)6-14(16)41-24(25)9-2-3-11(29)12(30)4-9/h2-6,8,15,17-18,20-23,26-33,35-38H,7H2,1H3/t8-,15+,17-,18+,20+,21-,22+,23+,26+,27-/m0/s1	C[C@H]1[C@@H]([C@H]([C@H]([C@@H](O1)OC[C@@H]2[C@H]([C@@H]([C@H]([C@@H](O2)OC3=C(OC4=CC(=CC(=C4C3=O)O)O)C5=CC(=C(C=C5)O)O)O)O)O)O)O)O	CC1C(C(C(C(O1)OCC2C(C(C(C(O2)OC3=C(OC4=CC(=CC(=C4C3=O)O)O)C5=CC(=C(C=C5)O)O)O)O)O)O)O)O	IKGXIBQEEMLURG-NVPNHPEKSA-N	2-(3,4-dihydroxyphenyl)-5,7-dihydroxy-3-[(2S,3R,4S,5S,6R)-3,4,5-trihydroxy-6-[[(2R,3R,4R,5R,6S)-3,4,5-trihydroxy-6-methyloxan-2-yl]oxymethyl]oxan-2-yl]oxychromen-4-one	610.153	610.153	0	1	0	10	10	0	0	0	0	14877	36336	13425	2D+3D	Rutin	Biological Test Results|Chemical and Physical Properties|Classification|Drug and Medication Information|Food Additives and Ingredients|Literature|Patents|Pharmacology and Biochemistry|Safety and Hazards|Toxicity|Use and Manufacturing	15	485|631|731|781|782|880|950|951|952|1001|1006|1007|1008|1009|1012|1016|1018|1019|1020|1021|1022|1027|1032|1040|1048|1049|1051|1066|1085|1135|1136|1189|1191|1194|1203|1204|1205|1208|1209|1214|1216|1217|1220|1222|1229|1236|1251|1274|1304|1321|1325|1359|1362|1376|1385|1415|1416|1422|1423|1424|1434|1439|1440|1441|1443|1445|1446|1448|1454|1456|1460|1461|1463|1465|1466|1467|1468|1469|1471|1477|1479|148…	20050624	001Chemical|3B Scientific (Wuhan) Corp|A2B Chem|AA BLOCKS|Aaron Chemicals LLC|AbaChemScene|abcr GmbH|ABI Chem|AbMole Bioscience|AbovChem LLC|Achemo Scientific Limited|Achemtek|Acorn PharmaTech Product List|Adooq BioScience|AHH Chemical co.,ltd|AK Scientific, Inc. (AKSCI)|AKos Consulting & Solutions|Allbio Pharm Co., Ltd|Amadis Chemical|Ambeed|Ambinter|AN PharmaTech|Angene Chemical|AstaTech, Inc.|…	Chemical Vendors|Curation Efforts|Governmental Organizations|Journal Publishers|Legacy Depositors|NIH Initiatives|Research and Development|Subscription Services	C - Cardiovascular system > C05 - Vasoprotectives > C05C - Capillary stabilizing agents > C05CA - Bioflavonoids
5281417	Esculin	Esculin|aesculin|531-75-9|Esculoside|Bicolorin|Enallachrome|Escosyl|(-)-Esculin|6,7-Dihydroxycoumarin 6-glucoside|Esculetin 6-O-glucoside|Aesculinum|Crataegin|Esculine|Esculetin 6-beta-D-glucoside|6,7-Dihydroxycoumarin-6-O-glucoside|Vitamin C2|Aesculetin glukosid|CHEBI:4853|Esculina|7-Hydroxy-6-cumarinyl-glucosid|6-(beta-D-Glucopyranosyloxy)-7-hydroxy-cumarin|esculetin glukosid|UNII-1Y1L18LQAF|1Y…	340.28	C15H16O9	146	495	-0.6	24	5	9	3	InChI=1S/C15H16O9/c16-5-10-12(19)13(20)14(21)15(24-10)23-9-3-6-1-2-11(18)22-8(6)4-7(9)17/h1-4,10,12-17,19-21H,5H2/t10-,12-,13+,14-,15-/m1/s1	C1=CC(=O)OC2=CC(=C(C=C21)O[C@H]3[C@@H]([C@H]([C@@H]([C@H](O3)CO)O)O)O)O	C1=CC(=O)OC2=CC(=C(C=C21)OC3C(C(C(C(O3)CO)O)O)O)O	XHCADAYNFIFUHF-TVKJYDDYSA-N	7-hydroxy-6-[(2S,3R,4S,5S,6R)-3,4,5-trihydroxy-6-(hydroxymethyl)oxan-2-yl]oxychromen-2-one	340.079	340.079	0	1	0	5	5	0	0	0	0	5146	18203	6792	2D+3D	Esculin	Biological Test Results|Chemical and Physical Properties|Classification|Drug and Medication Information|Literature|Patents|Pharmacology and Biochemistry|Safety and Hazards|Toxicity|Use and Manufacturing	14	608|811|833|940|1033|1044|1422|1549|1552|1580|1581|1582|1583|1584|1585|1586|1587|1588|1589|1590|1593|1594|1595|1596|1597|1598|1599|1600|1601|1602|1603|1604|1605|1606|1607|1608|1609|1610|1612|1613|1614|1616|1637|1648|1792|1823|2240|2241|2275|2291|2313|2322|2330|2517|91564|91565|91568|91569|126220|127175|336478|397122|434959|434982|485350|492967|493033|493162|504770|540299|588519|588834|602314|6241…	20050624	001Chemical|3B Scientific (Wuhan) Corp|3WAY PHARM INC|A2B Chem|AA BLOCKS|Aaron Chemicals LLC|AbaChemScene|abcr GmbH|Abe Lab, University of Texas MD Anderson Cancer Center|ABI Chem|AbMole Bioscience|Achemo Scientific Limited|Achemtek|Acorn PharmaTech Product List|Activate Scientific|Adooq BioScience|AEchem Scientific Corp., USA|AHH Chemical co.,ltd|AK Scientific, Inc. (AKSCI)|AKos Consulting & Sol…	Chemical Vendors|Curation Efforts|Governmental Organizations|Journal Publishers|Legacy Depositors|NIH Initiatives|Research and Development|Subscription Services	NULL
5281612	Diosmetin	Diosmetin|520-34-3|5,7-dihydroxy-2-(3-hydroxy-4-methoxyphenyl)-4H-chromen-4-one|Luteolin 4'-methyl ether|4'-Methylluteolin|Salinigricoflavonol|Diosmetine|Pillon|3',5,7-trihydroxy-4'-methoxyflavone|Luteolin 4-methyl ether|5,7,3'-Trihydroxy-4'-methoxyflavone|5,7-dihydroxy-2-(3-hydroxy-4-methoxyphenyl)chromen-4-one|UNII-TWZ37241OT|4H-1-Benzopyran-4-one, 5,7-dihydroxy-2-(3-hydroxy-4-methoxyphenyl)-|5…	300.26	C16H12O6	96.2	462	1.7	22	3	6	2	InChI=1S/C16H12O6/c1-21-13-3-2-8(4-10(13)18)14-7-12(20)16-11(19)5-9(17)6-15(16)22-14/h2-7,17-19H,1H3	COC1=C(C=C(C=C1)C2=CC(=O)C3=C(C=C(C=C3O2)O)O)O	COC1=C(C=C(C=C1)C2=CC(=O)C3=C(C=C(C=C3O2)O)O)O	MBNGWHIJMBWFHU-UHFFFAOYSA-N	5,7-dihydroxy-2-(3-hydroxy-4-methoxyphenyl)chromen-4-one	300.063	300.063	0	1	0	0	0	0	0	0	0	850	3789	1424	2D+3D	NULL	Biological Test Results|Chemical and Physical Properties|Classification|Drug and Medication Information|Identification|Literature|Patents|Pharmacology and Biochemistry|Safety and Hazards|Toxicity|Use and Manufacturing	15	608|1033|1469|1477|1479|1490|1549|1552|1637|1648|1766|1768|2101|2107|2112|2240|2241|2275|2313|2314|2315|2322|2330|2451|2472|2517|2528|2546|2549|2551|201240|386541|386542|386543|386544|386545|386546|386547|386548|386549|386550|386551|386552|400608|404692|427749|427750|434959|439367|439368|439371|439372|485281|485290|502473|502474|502475|504327|504847|588579|598341|598342|598380|598381|602332|62415…	20050624	001Chemical|3B Scientific (Wuhan) Corp|3WAY PHARM INC|A&J Pharmtech CO., LTD.|A2B Chem|AA BLOCKS|Aaron Chemicals LLC|AbaChemScene|abcr GmbH|ABI Chem|AbMole Bioscience|Acadechem|Accela ChemBio Inc.|Achemtek|Acorn PharmaTech Product List|Adooq BioScience|AEchem Scientific Corp., USA|AHH Chemical co.,ltd|AK Scientific, Inc. (AKSCI)|AKos Consulting & Solutions|Alfa Chemistry|Alsachim|Amadis Chemical|…	Chemical Vendors|Curation Efforts|Governmental Organizations|Journal Publishers|Legacy Depositors|NIH Initiatives|Research and Development|Subscription Services	NULL
5281616	Galangin	Galangin|548-83-4|Norizalpinin|3,5,7-Trihydroxyflavone|3,5,7-Trihydroxy-2-phenyl-4H-chromen-4-one|3,5,7-triOH-Flavone|4H-1-Benzopyran-4-one, 3,5,7-trihydroxy-2-phenyl-|3,5,7-Trihydroxy-2-phenyl-4-benzopyrone|3,5,7-trihydroxy-2-phenylchromen-4-one|FLAVONE, 3,5,7-TRIHYDROXY-|NSC-407229|4H-Benzopyran-4-one, 3,5,7-trihydroxy-2-phenyl-|NSC407229|142FWE6ECS|CHEBI:5262|CHEMBL309490|3,5,7-trihydroxy-2-ph…	270.24	C15H10O5	87	424	2.3	20	3	5	1	InChI=1S/C15H10O5/c16-9-6-10(17)12-11(7-9)20-15(14(19)13(12)18)8-4-2-1-3-5-8/h1-7,16-17,19H	C1=CC=C(C=C1)C2=C(C(=O)C3=C(C=C(C=C3O2)O)O)O	C1=CC=C(C=C1)C2=C(C(=O)C3=C(C=C(C=C3O2)O)O)O	VCCRNZQBSJXYJD-UHFFFAOYSA-N	3,5,7-trihydroxy-2-phenylchromen-4-one	270.053	270.053	0	1	0	0	0	0	0	0	0	1401	4372	1602	2D+3D	NULL	Biological Test Results|Chemical and Physical Properties|Classification|Literature|Patents|Pharmacology and Biochemistry|Safety and Hazards|Toxicity|Use and Manufacturing	13	155|157|161|165|167|175|410|411|445|447|448|450|451|526|530|584|585|587|588|589|590|591|592|593|594|595|596|597|603|605|607|662|875|880|881|883|884|885|886|887|889|891|892|893|894|899|900|901|902|912|923|924|926|938|995|1030|1379|1452|1454|1457|1460|1463|1467|1468|1469|1471|1476|1477|1478|1479|1490|1519|1766|1768|1865|1948|2016|2023|2025|2029|2052|2066|2101|2107|2112|2147|2240|2241|2275|2280|2313…	20050326	001Chemical|3B Scientific (Wuhan) Corp|3WAY PHARM INC|4C Pharma Scientific Inc|A&J Pharmtech CO., LTD.|A2B Chem|AA BLOCKS|Aaron Chemicals LLC|AbaChemScene|abcr GmbH|ABI Chem|AbMole Bioscience|AbovChem LLC|Acadechem|Acemol|Achemo Scientific Limited|Achemtek|Acorn PharmaTech Product List|Activate Scientific|Adooq BioScience|AEchem Scientific Corp., USA|AHH Chemical co.,ltd|AK Scientific, Inc. (AKSC…	Chemical Vendors|Curation Efforts|Governmental Organizations|Journal Publishers|Legacy Depositors|NIH Initiatives|Research and Development|Subscription Services	D009676 - Noxae > D009153 - Mutagens
5281792	Rosmarinic acid	rosmarinic acid|20283-92-5|Rosemary acid|Labiatenic acid|Rosmarinicacid|Labiatic acid|(R)-rosmarinic acid|trans-Rosmarinic acid|Rosemaric acid|Rosmarinic acid racemate|Rosmarinate|Rosmarinic-acid|UNII-MQE6XG29YI|MQE6XG29YI|CCRIS 9361|RM 21A|537-15-5|ORISTRACT ROA|HSDB 7688|NPLC 0542|(R,E)-3-(3,4-dihydroxyphenyl)-2-((3-(3,4-dihydroxyphenyl)acryloyl)oxy)propanoic acid|CHEMBL324842|RM-21A|CHEBI:5037…	360.3	C18H16O8	145	519	2.4	26	5	8	7	InChI=1S/C18H16O8/c19-12-4-1-10(7-14(12)21)3-6-17(23)26-16(18(24)25)9-11-2-5-13(20)15(22)8-11/h1-8,16,19-22H,9H2,(H,24,25)/b6-3+/t16-/m1/s1	C1=CC(=C(C=C1C[C@H](C(=O)O)OC(=O)/C=C/C2=CC(=C(C=C2)O)O)O)O	C1=CC(=C(C=C1CC(C(=O)O)OC(=O)C=CC2=CC(=C(C=C2)O)O)O)O	DOUMFZQKYFQNTF-WUTVXBCWSA-N	(2R)-3-(3,4-dihydroxyphenyl)-2-[(E)-3-(3,4-dihydroxyphenyl)prop-2-enoyl]oxypropanoic acid	360.085	360.085	0	1	0	1	1	0	1	1	0	3826	11686	4320	2D+3D	NULL	Biological Test Results|Chemical and Physical Properties|Classification|Drug and Medication Information|Identification|Literature|Patents|Pharmacology and Biochemistry|Safety and Hazards|Toxicity|Use and Manufacturing	15	781|782|798|800|873|880|940|1021|1022|1046|1085|1230|1236|1242|1274|1376|1377|1381|1385|1415|1417|1422|1423|1430|1434|1439|1440|1441|1443|1445|1454|1456|1460|1461|1463|1465|1467|1468|1469|1471|1479|1490|1496|1511|1529|1530|1531|1532|1554|1565|1566|1578|1619|1621|1625|1626|1628|1631|1634|1654|1656|1662|1663|1665|1672|1688|1721|1722|1766|1775|1777|1778|1779|1813|1814|1817|1832|1863|1865|1868|1875|1…	20050624	001Chemical|3B Scientific (Wuhan) Corp|3WAY PHARM INC|A&J Pharmtech CO., LTD.|A2B Chem|AA BLOCKS|Aaron Chemicals LLC|AbaChemScene|abcr GmbH|Abe Lab, University of Texas MD Anderson Cancer Center|ABI Chem|AbMole Bioscience|AbovChem LLC|Achemtek|Acorn PharmaTech Product List|AEchem Scientific Corp., USA|AHH Chemical co.,ltd|AK Scientific, Inc. (AKSCI)|AKos Consulting & Solutions|Alfa Chemistry|Amad…	Chemical Vendors|Curation Efforts|Governmental Organizations|Journal Publishers|Legacy Depositors|NIH Initiatives|Research and Development|Subscription Services	D000893 - Anti-Inflammatory Agents|D002491 - Central Nervous System Agents > D000700 - Analgesics|D004791 - Enzyme Inhibitors > D011480 - Protease Inhibitors > D015842 - Serine Proteinase Inhibitors|D006401 - Hematologic Agents > D010975 - Platelet Aggregation Inhibitors|D018373 - Peripheral Nervous System Agents > D018689 - Sensory System Agents|D018501 - Antirheumatic Agents|D020011 - Protectiv…
5281800	Verbascoside	Acteoside|Verbascoside|Kusaginin|61276-17-3|TJC 160|acetoside|Verbacoside|NSC 603831|TJC-160|UNII-3TGX09BD5B|3TGX09BD5B|RUSSETINOL|STEREOSPERMIN|CHEBI:132853|NSC-603831|VERBASCOSIDE (USP-RS)|VERBASCOSIDE [USP-RS]|(2R,3R,4R,5R,6R)-6-(3,4-Dihydroxyphenethoxy)-5-hydroxy-2-(hydroxymethyl)-4-(((2S,3R,4R,5R,6S)-3,4,5-trihydroxy-6-methyltetrahydro-2H-pyran-2-yl)oxy)tetrahydro-2H-pyran-3-yl (E)-3-(3,4-di…	624.6	C29H36O15	245	936	-0.5	44	9	15	11	InChI=1S/C29H36O15/c1-13-22(36)23(37)24(38)29(41-13)44-27-25(39)28(40-9-8-15-3-6-17(32)19(34)11-15)42-20(12-30)26(27)43-21(35)7-4-14-2-5-16(31)18(33)10-14/h2-7,10-11,13,20,22-34,36-39H,8-9,12H2,1H3/b7-4+/t13-,20+,22-,23+,24+,25+,26+,27+,28+,29-/m0/s1	C[C@H]1[C@@H]([C@H]([C@H]([C@@H](O1)O[C@@H]2[C@H]([C@@H](O[C@@H]([C@H]2OC(=O)/C=C/C3=CC(=C(C=C3)O)O)CO)OCCC4=CC(=C(C=C4)O)O)O)O)O)O	CC1C(C(C(C(O1)OC2C(C(OC(C2OC(=O)C=CC3=CC(=C(C=C3)O)O)CO)OCCC4=CC(=C(C=C4)O)O)O)O)O)O	FBSKJMQYURKNSU-ZLSOWSIRSA-N	[(2R,3R,4R,5R,6R)-6-[2-(3,4-dihydroxyphenyl)ethoxy]-5-hydroxy-2-(hydroxymethyl)-4-[(2S,3R,4R,5R,6S)-3,4,5-trihydroxy-6-methyloxan-2-yl]oxyoxan-3-yl] (E)-3-(3,4-dihydroxyphenyl)prop-2-enoate	624.205	624.205	0	1	0	10	10	0	1	1	0	1386	1141	502	2D+3D	NULL	Biological Test Results|Classification|Drug and Medication Information|Literature|Patents|Pharmacology and Biochemistry|Toxicity	11	2016|2023|2025|2029|2052|2066|2099|2280|2380|2435|2445|2462|2517|2520|2521|2524|2540|2544|2557|2599|2606|2629|2650|2661|2690|2716|2717|2718|2751|2796|2797|2805|2806|2825|93382|294158|335598|356014|357365|357375|357854|357855|357856|357857|357858|357859|357860|357861|357862|357863|357864|357865|361093|361094|361095|361096|361097|361098|361099|361100|361101|361102|361103|361104|361105|361106|361107…	20050624	3WAY PHARM INC|A2B Chem|AA BLOCKS|Aaron Chemicals LLC|AbaChemScene|abcr GmbH|ABI Chem|AbMole Bioscience|AbovChem LLC|Achemtek|Acorn PharmaTech Product List|Activate Scientific|AEchem Scientific Corp., USA|AK Scientific, Inc. (AKSCI)|AKos Consulting & Solutions|Alfa Chemistry|Ambeed|ApexBio Technology|AstaTech, Inc.|Aurora Fine Chemicals LLC|AvaChem Scientific|BindingDB|BioCyc|Biopurify Phytochemi…	Chemical Vendors|Curation Efforts|Governmental Organizations|Journal Publishers|Legacy Depositors|NIH Initiatives|Research and Development|Subscription Services	D000890 - Anti-Infective Agents|D000970 - Antineoplastic Agents|D007155 - Immunologic Factors > D007166 - Immunosuppressive Agents|D020011 - Protective Agents > D000975 - Antioxidants|D064449 - Sequestering Agents > D002614 - Chelating Agents
5281800	Verbascoside		624.6										C[C@H]1[C@@H]([C@H]([C@H]([C@@H](O1)O[C@@H]2[C@H]([C@@H](O[C@@H]([C@H]2OC(=O)/C=C/C3=CC(=C(C=C3)O)O)CO)OCCC4=CC(=C(C=C4)O)O)O)O)O)O	CC1C(C(C(C(O1)OC2C(C(OC(C2OC(=O)C=CC3=CC(=C(C=C3)O)O)CO)OCCC4=CC(=C(C=C4)O)O)O)O)O)O
5284421	Methyl linoleate	METHYL LINOLEATE|112-63-0|Linoleic acid methyl ester|methyl (9Z,12Z)-octadeca-9,12-dienoate|Methyl lineoleate|Linoleic acid, methyl ester|Methyl 9-cis,12-cis-octadecadienoate|Methyl octadecadienoate|Methyl linoleate, native|Methyl cis,cis-9,12-octadecadienoate|Linoleic acid,methyl ester|9,12-Octadecadienoic acid (Z,Z)-, methyl ester|(9Z,12Z)-Methyl octadeca-9,12-dienoate|9,12-Octadecadienoic acid…	294.5	C19H34O2	26.3	279	6.9	21	0	2	15	InChI=1S/C19H34O2/c1-3-4-5-6-7-8-9-10-11-12-13-14-15-16-17-18-19(20)21-2/h7-8,10-11H,3-6,9,12-18H2,1-2H3/b8-7-,11-10-	CCCCC/C=C\C/C=C\CCCCCCCC(=O)OC	CCCCCC=CCC=CCCCCCCCC(=O)OC	WTTJVINHCBCLGX-NQLNTKRDSA-N	methyl (9Z,12Z)-octadeca-9,12-dienoate	294.256	294.256	0	1	0	0	0	0	2	2	0	2757	8657	3381	2D+3D	NULL	Biological Test Results|Chemical and Physical Properties|Classification|Literature|Patents|Pharmacology and Biochemistry|Safety and Hazards|Use and Manufacturing	11	1189|1208|1469|1479|1576|588513|588514|588515|588516|588526|588527|588532|588533|588534|588535|588536|588537|588541|588543|588544|588545|588546|588547|651631|651632|651633|651634|651741|651743|651749|651751|651777|651778|651838|720516|720552|720634|720635|720636|720637|720653|720659|720674|720675|720678|720679|720680|720681|720682|720683|720684|720685|720686|720687|720691|720692|720693|720719|720…	20050327	3WAY PHARM INC|A2B Chem|AA BLOCKS|Aaron Chemicals LLC|AbaChemScene|abcr GmbH|ABI Chem|AbMole Bioscience|AHH Chemical co.,ltd|AKos Consulting & Solutions|Alfa Chemistry|Alichem|Ambeed|AstaTech, Inc.|Aurora Fine Chemicals LLC|BenchChem|Bic Biotech|Biosynth|BLD Pharm|BOC Sciences|Carcinogenic Potency Database (CPDB)|CCSbase|ChEBI|Chem-Space.com Database|Chembase.cn|ChEMBL|Chemenu Inc.|ChemFaces|Chem…	Chemical Vendors|Curation Efforts|Governmental Organizations|Journal Publishers|Legacy Depositors|NIH Initiatives|Research and Development|Subscription Services	NULL
5319484	Apigenin 7-glucuronide	29741-09-1|Apigenin-7-glucuronide|Apigenin 7-glucuronide|Apigenin 7-O-glucuronide|Scutellarin A|apigenin-7-o-glucuronide|2CQ5KB3CH0|CHEMBL254213|(2S,3S,4S,5R,6S)-3,4,5-trihydroxy-6-[5-hydroxy-2-(4-hydroxyphenyl)-4-oxochromen-7-yl]oxyoxane-2-carboxylic acid|Apigenin 7-O-.beta.-D-glucuronide|beta-D-Glucopyranosiduronic acid, 5-hydroxy-2-(4-hydroxyphenyl)-4-oxo-4H-1-benzopyran-7-yl|(2S,3S,4S,5R,6S)-…	446.4	C21H18O11	183	746	0.2	32	6	11	4	InChI=1S/C21H18O11/c22-9-3-1-8(2-4-9)13-7-12(24)15-11(23)5-10(6-14(15)31-13)30-21-18(27)16(25)17(26)19(32-21)20(28)29/h1-7,16-19,21-23,25-27H,(H,28,29)/t16-,17-,18+,19-,21+/m0/s1	C1=CC(=CC=C1C2=CC(=O)C3=C(C=C(C=C3O2)O[C@H]4[C@@H]([C@H]([C@@H]([C@H](O4)C(=O)O)O)O)O)O)O	C1=CC(=CC=C1C2=CC(=O)C3=C(C=C(C=C3O2)OC4C(C(C(C(O4)C(=O)O)O)O)O)O)O	JBFOLLJCGUCDQP-ZFORQUDYSA-N	(2S,3S,4S,5R,6S)-3,4,5-trihydroxy-6-[5-hydroxy-2-(4-hydroxyphenyl)-4-oxochromen-7-yl]oxyoxane-2-carboxylic acid	446.085	446.085	0	1	0	5	5	0	0	0	0	26	42	28	2D+3D	NULL	Biological Test Results|Classification|Literature|Patents|Safety and Hazards|Use and Manufacturing	9	311505|385352|385353|1259354|1315576|1377658|1377659|1377660|1377661|1377662|1377663|1377664|1516971|1516972|1516973|1775658|1775659|1802766|1802767|1802768	20050801	1st Scientific|A&J Pharmtech CO., LTD.|A2B Chem|AA BLOCKS|Aaron Chemicals LLC|AbaChemScene|abcr GmbH|ABI Chem|AbMole Bioscience|Acorn PharmaTech Product List|AKos Consulting & Solutions|Ambeed|Angene Chemical|AstaTech, Inc.|Aurora Fine Chemicals LLC|AvaChem Scientific|BenchChem|BePharm Ltd.|Bic Biotech|BindingDB|Biopurify Phytochemicals|BLD Pharm|BOC Sciences|ChEBI|Chem-Space.com Database|ChemBan…	Chemical Vendors|Curation Efforts|Governmental Organizations|Journal Publishers|Legacy Depositors|NIH Initiatives|Research and Development|Subscription Services	NULL
6124299	Caffeoylmalic Acid	Caffeoylmalic Acid|2-O-Caffeoylmalic acid|Coumaroyl malic acid|(-)-Phaselic acid|149197-97-7|2-[(E)-3-(3,4-dihydroxyphenyl)prop-2-enoyl]oxybutanedioic acid|8EY7S5QS7D|92344-57-5|Butanedioic acid, ((3-(3,4-dihydroxyphenyl)-1-oxo-2-propenyl)oxy)-|2-(((2E)-3-(3,4-Dihydroxyphenyl)-1-oxo-2-propen-1-yl)oxy)butanedioic acid|2-((3-(3,4-Dihydroxyphenyl)-1-oxo-2-propen-1-yl)oxy)butanedioic acid|Butanedioic…	296.23	C13H12O8	141	430	0.6	21	4	8	7	InChI=1S/C13H12O8/c14-8-3-1-7(5-9(8)15)2-4-12(18)21-10(13(19)20)6-11(16)17/h1-5,10,14-15H,6H2,(H,16,17)(H,19,20)/b4-2+	C1=CC(=C(C=C1/C=C/C(=O)OC(CC(=O)O)C(=O)O)O)O	C1=CC(=C(C=C1C=CC(=O)OC(CC(=O)O)C(=O)O)O)O	PMKQSEYPLQIEAY-DUXPYHPUSA-N	2-[(E)-3-(3,4-dihydroxyphenyl)prop-2-enoyl]oxybutanedioic acid	296.053	296.053	0	1	0	1	0	1	1	1	0	17	22	15	2D+3D	NULL	Biological Test Results|Classification|Literature|Patents|Pharmacology and Biochemistry	8	294162|357270|357271|357272|357273|357274|357276|357277|357278|357288|357289	20050915	3WAY PHARM INC|A2B Chem|AA BLOCKS|ABI Chem|AKos Consulting & Solutions|Ambinter|Aurora Fine Chemicals LLC|BenchChem|BioCyc|Biopurify Phytochemicals|BLD Pharm|ChEBI|Chem-Space.com Database|ChEMBL|ChemFaces|ChemIDplus|ChemSpider|DiscoveryGate|Egon Willighagen (Dept. of Bioinformatics - BiGCaT, Maastricht University)|EPA DSSTox|FDA Global Substance Registration System (GSRS)|Google Patents|Human Met…	Chemical Vendors|Curation Efforts|Governmental Organizations|Journal Publishers|Legacy Depositors|NIH Initiatives|Research and Development|Subscription Services	NULL
6439941	Echinacin	Echinacin|105815-90-5|J64J7O64HY|Acbglu|Apigenin-7-O-(6''-O-4-coumaroyl)-beta-glucopyranoside|UNII-J64J7O64HY|ECHINACIN [INCI]|ECHINACIN (GLYCOSIDE)|[(2R,3S,4S,5R,6S)-3,4,5-trihydroxy-6-[5-hydroxy-2-(4-hydroxyphenyl)-4-oxochromen-7-yl]oxyoxan-2-yl]methyl (E)-3-(4-hydroxyphenyl)prop-2-enoate|CHEMBL3597472|DTXSID001021352|APIGENIN 7-O-(6''-O-P-COUMAROYLGLUCOSIDE)|Q27281248|2-PROPENOIC ACID, 3-(4-HY…	578.5	C30H26O12	192	998	2.6	42	6	12	8	InChI=1S/C30H26O12/c31-17-6-1-15(2-7-17)3-10-25(35)39-14-24-27(36)28(37)29(38)30(42-24)40-19-11-20(33)26-21(34)13-22(41-23(26)12-19)16-4-8-18(32)9-5-16/h1-13,24,27-33,36-38H,14H2/b10-3+/t24-,27-,28+,29-,30-/m1/s1	C1=CC(=CC=C1/C=C/C(=O)OC[C@@H]2[C@H]([C@@H]([C@H]([C@@H](O2)OC3=CC(=C4C(=C3)OC(=CC4=O)C5=CC=C(C=C5)O)O)O)O)O)O	C1=CC(=CC=C1C=CC(=O)OCC2C(C(C(C(O2)OC3=CC(=C4C(=C3)OC(=CC4=O)C5=CC=C(C=C5)O)O)O)O)O)O	WPQRDUGBKUNFJW-ZZSHFKPLSA-N	[(2R,3S,4S,5R,6S)-3,4,5-trihydroxy-6-[5-hydroxy-2-(4-hydroxyphenyl)-4-oxochromen-7-yl]oxyoxan-2-yl]methyl (E)-3-(4-hydroxyphenyl)prop-2-enoate	578.142	578.142	0	1	0	5	5	0	1	1	0	33	0	0	2D+3D	NULL	Biological Test Results|Classification|Literature|Use and Manufacturing	6	1236853|1236855|1236856	20060428	ABI Chem|ChEMBL|ChemIDplus|Cheminformatics Friedrich-Schiller-University Jena|ChemSpider|DiscoveryGate|Egon Willighagen (Dept. of Bioinformatics - BiGCaT, Maastricht University)|EPA DSSTox|FDA Global Substance Registration System (GSRS)|J&H Chemical Co.,ltd|Japan Chemical Substance Dictionary (Nikkaji)|MuseChem|NextBio|RR Scientific|THE BioTek|Thomson Pharma|ToxPlanet|Wikidata	Chemical Vendors|Curation Efforts|Governmental Organizations|Journal Publishers|Legacy Depositors|Research and Development|Subscription Services	NULL
6442994	Forsythoside F	Forsythoside F|94130-58-2|arenarioside|[(2R,3R,4R,5R,6R)-6-[2-(3,4-dihydroxyphenyl)ethoxy]-5-hydroxy-4-[(2S,3R,4R,5R,6S)-3,4,5-trihydroxy-6-methyloxan-2-yl]oxy-2-[[(2S,3R,4S,5R)-3,4,5-trihydroxyoxan-2-yl]oxymethyl]oxan-3-yl] (E)-3-(3,4-dihydroxyphenyl)prop-2-enoate|HY-N7397|AKOS040760065|CS-0119427	756.7	C34H44O19	304	1180	-2	53	11	19	13	InChI=1S/C34H44O19/c1-14-24(41)26(43)28(45)34(50-14)53-31-29(46)33(47-9-8-16-3-6-18(36)20(38)11-16)51-22(13-49-32-27(44)25(42)21(39)12-48-32)30(31)52-23(40)7-4-15-2-5-17(35)19(37)10-15/h2-7,10-11,14,21-22,24-39,41-46H,8-9,12-13H2,1H3/b7-4+/t14-,21+,22+,24-,25-,26+,27+,28+,29+,30+,31+,32-,33+,34-/m0/s1	C[C@H]1[C@@H]([C@H]([C@H]([C@@H](O1)O[C@@H]2[C@H]([C@@H](O[C@@H]([C@H]2OC(=O)/C=C/C3=CC(=C(C=C3)O)O)CO[C@H]4[C@@H]([C@H]([C@@H](CO4)O)O)O)OCCC5=CC(=C(C=C5)O)O)O)O)O)O	CC1C(C(C(C(O1)OC2C(C(OC(C2OC(=O)C=CC3=CC(=C(C=C3)O)O)COC4C(C(C(CO4)O)O)O)OCCC5=CC(=C(C=C5)O)O)O)O)O)O	XPLMUADTACCMDJ-UVQMCPPLSA-N	[(2R,3R,4R,5R,6R)-6-[2-(3,4-dihydroxyphenyl)ethoxy]-5-hydroxy-4-[(2S,3R,4R,5R,6S)-3,4,5-trihydroxy-6-methyloxan-2-yl]oxy-2-[[(2S,3R,4S,5R)-3,4,5-trihydroxyoxan-2-yl]oxymethyl]oxan-3-yl] (E)-3-(3,4-dihydroxyphenyl)prop-2-enoate	756.248	756.248	0	1	0	14	14	0	1	1	0	2	0	0	2D	NULL	Classification|Literature	3	NULL	20060428	AbaChemScene|ABI Chem|AKos Consulting & Solutions|BenchChem|BOC Sciences|Chem-Space.com Database|ChemIDplus|Chemieliva Pharmaceutical Co., Ltd|Cheminformatics Friedrich-Schiller-University Jena|ChemSpider|CymitQuimica|DC Chemicals|Japan Chemical Substance Dictionary (Nikkaji)|MedChemexpress MCE|MolPort|NextBio|RR Scientific|Smolecule|Starshine Chemical|TargetMol|THE BioTek|ToxPlanet|Wikidata	Chemical Vendors|Curation Efforts|Governmental Organizations|Legacy Depositors|Research and Development|Subscription Services	NULL
6444250	Alyssonoside	Alyssonoside|142674-76-8|[2-[[3,4-dihydroxy-4-(hydroxymethyl)oxolan-2-yl]oxymethyl]-6-[2-(3,4-dihydroxyphenyl)ethoxy]-5-hydroxy-4-(3,4,5-trihydroxy-6-methyloxan-2-yl)oxyoxan-3-yl] (E)-3-(4-hydroxy-3-methoxyphenyl)prop-2-enoate|NSC 729644|beta-(3,4-Dihydroxyphenyl)ethyl-O-(alpha-L-rhamnopyranosyl-(1-3))-O-(beta-D-apiopyranosyl-(1-6))-4-feruloyl-beta-D-glucopyranoside|beta-D-Glucopyranoside, 2-(3,4…	770.7	C35H46O19	293	1210	-1.4	54	10	19	15	InChI=1S/C35H46O19/c1-16-25(41)26(42)27(43)33(51-16)54-30-28(44)32(48-10-9-18-3-6-19(37)21(39)11-18)52-23(13-49-34-31(45)35(46,14-36)15-50-34)29(30)53-24(40)8-5-17-4-7-20(38)22(12-17)47-2/h3-8,11-12,16,23,25-34,36-39,41-46H,9-10,13-15H2,1-2H3/b8-5+	CC1C(C(C(C(O1)OC2C(C(OC(C2OC(=O)/C=C/C3=CC(=C(C=C3)O)OC)COC4C(C(CO4)(CO)O)O)OCCC5=CC(=C(C=C5)O)O)O)O)O)O	CC1C(C(C(C(O1)OC2C(C(OC(C2OC(=O)C=CC3=CC(=C(C=C3)O)OC)COC4C(C(CO4)(CO)O)O)OCCC5=CC(=C(C=C5)O)O)O)O)O)O	BVFLJHVBTFJPHJ-VMPITWQZSA-N	[2-[[3,4-dihydroxy-4-(hydroxymethyl)oxolan-2-yl]oxymethyl]-6-[2-(3,4-dihydroxyphenyl)ethoxy]-5-hydroxy-4-(3,4,5-trihydroxy-6-methyloxan-2-yl)oxyoxan-3-yl] (E)-3-(4-hydroxy-3-methoxyphenyl)prop-2-enoate	770.263	770.263	0	1	0	13	0	13	1	1	0	6	0	0	2D	NULL	Classification|Literature	3	NULL	20060428	ABI Chem|BenchChem|ChemIDplus|ChemSpider|NextBio|NovoSeek|RR Scientific|Smolecule|Starshine Chemical|THE BioTek|ToxPlanet	Chemical Vendors|Curation Efforts|Governmental Organizations|Legacy Depositors|Research and Development|Subscription Services	NULL
7091745	Peregrinin	3-Oxomarrubiin|19898-90-9|(1R,4R,8S,9R,10R,12R)-9-[2-(furan-3-yl)ethyl]-9-hydroxy-4,8,10-trimethyl-2-oxatricyclo[6.3.1.04,12]dodecane-3,5-dione	346.4	C20H26O5	76.7	603	2.8	25	1	5	3	InChI=1S/C20H26O5/c1-12-10-14-16-18(2,7-5-15(21)19(16,3)17(22)25-14)20(12,23)8-4-13-6-9-24-11-13/h6,9,11-12,14,16,23H,4-5,7-8,10H2,1-3H3/t12-,14-,16-,18+,19+,20-/m1/s1	C[C@@H]1C[C@@H]2[C@@H]3[C@@]([C@]1(CCC4=COC=C4)O)(CCC(=O)[C@@]3(C(=O)O2)C)C	CC1CC2C3C(C1(CCC4=COC=C4)O)(CCC(=O)C3(C(=O)O2)C)C	NMTGXAKMAWZRIF-YCXIAQJUSA-N	(1R,4R,8S,9R,10R,12R)-9-[2-(furan-3-yl)ethyl]-9-hydroxy-4,8,10-trimethyl-2-oxatricyclo[6.3.1.04,12]dodecane-3,5-dione	346.178	346.178	0	1	0	6	6	0	0	0	0	0	0	0	2D+3D	NULL	Classification	3	NULL	20060729	BenchChem|Cheminformatics Friedrich-Schiller-University Jena|ChemSpider|Japan Chemical Substance Dictionary (Nikkaji)|MuseChem|NextBio|THE BioTek|Wikidata	Chemical Vendors|Curation Efforts|Governmental Organizations|Legacy Depositors|Research and Development|Subscription Services	NULL
7092583	Peregrinol	Peregrinol|CHEBI:145550|(1R,2R,4aS,8aS)-1-[(E)-5-hydroxy-3-methylpent-3-enyl]-2,5,5,8a-tetramethyl-3,4,4a,6,7,8-hexahydro-2H-naphthalen-1-ol|(1R,2R,4aS,8aS)-1-[(3E)-5-hydroxy-3-methylpent-3-en-1-yl]-2,5,5,8a-tetramethyldecahydronaphthalen-1-ol	308.5	C20H36O2	40.5	425	5.3	22	2	2	4	InChI=1S/C20H36O2/c1-15(10-14-21)9-13-20(22)16(2)7-8-17-18(3,4)11-6-12-19(17,20)5/h10,16-17,21-22H,6-9,11-14H2,1-5H3/b15-10+/t16-,17+,19+,20-/m1/s1	C[C@@H]1CC[C@@H]2[C@@]([C@]1(CC/C(=C/CO)/C)O)(CCCC2(C)C)C	CC1CCC2C(CCCC2(C1(CCC(=CCO)C)O)C)(C)C	XFADQGUJWIMYJI-UEHSRLBXSA-N	(1R,2R,4aS,8aS)-1-[(E)-5-hydroxy-3-methylpent-3-enyl]-2,5,5,8a-tetramethyl-3,4,4a,6,7,8-hexahydro-2H-naphthalen-1-ol	308.272	308.272	0	1	0	4	4	0	1	1	0	1	0	0	2D+3D	NULL	Classification|Literature|Pharmacology and Biochemistry	4	NULL	20060729	ABI Chem|BenchChem|ChEBI|ChemSpider|Japan Chemical Substance Dictionary (Nikkaji)|NextBio|ToxPlanet|Wikidata	Chemical Vendors|Curation Efforts|Governmental Organizations|Legacy Depositors|Research and Development|Subscription Services	NULL
10350153	Samioside	Samioside|CHEMBL469152|[(2R,3R,4R,5R,6R)-4-[(2S,3R,4S,5R,6S)-5-[(2S,3R,4R)-3,4-dihydroxy-4-(hydroxymethyl)oxolan-2-yl]oxy-3,4-dihydroxy-6-methyloxan-2-yl]oxy-6-[2-(3,4-dihydroxyphenyl)ethoxy]-5-hydroxy-2-(hydroxymethyl)oxan-3-yl] (E)-3-(3,4-dihydroxyphenyl)prop-2-enoate	756.7	C34H44O19	304	1190	-1.7	53	11	19	14	InChI=1S/C34H44O19/c1-15-27(52-33-30(45)34(46,13-36)14-48-33)24(42)25(43)32(49-15)53-29-26(44)31(47-9-8-17-3-6-19(38)21(40)11-17)50-22(12-35)28(29)51-23(41)7-4-16-2-5-18(37)20(39)10-16/h2-7,10-11,15,22,24-33,35-40,42-46H,8-9,12-14H2,1H3/b7-4+/t15-,22+,24-,25+,26+,27-,28+,29+,30-,31+,32-,33-,34+/m0/s1	C[C@H]1[C@@H]([C@H]([C@H]([C@@H](O1)O[C@@H]2[C@H]([C@@H](O[C@@H]([C@H]2OC(=O)/C=C/C3=CC(=C(C=C3)O)O)CO)OCCC4=CC(=C(C=C4)O)O)O)O)O)O[C@H]5[C@@H]([C@](CO5)(CO)O)O	CC1C(C(C(C(O1)OC2C(C(OC(C2OC(=O)C=CC3=CC(=C(C=C3)O)O)CO)OCCC4=CC(=C(C=C4)O)O)O)O)O)OC5C(C(CO5)(CO)O)O	MYTQIOQLRFFFEC-HQQSBTJXSA-N	[(2R,3R,4R,5R,6R)-4-[(2S,3R,4S,5R,6S)-5-[(2S,3R,4R)-3,4-dihydroxy-4-(hydroxymethyl)oxolan-2-yl]oxy-3,4-dihydroxy-6-methyloxan-2-yl]oxy-6-[2-(3,4-dihydroxyphenyl)ethoxy]-5-hydroxy-2-(hydroxymethyl)oxan-3-yl] (E)-3-(3,4-dihydroxyphenyl)prop-2-enoate	756.248	756.248	0	1	0	13	13	0	1	1	0	3	0	0	2D	NULL	Biological Test Results|Classification|Literature	4	357365|357366|357367|357368|357369|357370|357371|357372|357373|357374|357375|357376|357377|357378|357582|357583	20061025	BenchChem|ChEMBL|Cheminformatics Friedrich-Schiller-University Jena|ChemSpider|DiscoveryGate|Japan Chemical Substance Dictionary (Nikkaji)|NextBio|Thomson Pharma|Wikidata	Chemical Vendors|Curation Efforts|Governmental Organizations|Journal Publishers|Legacy Depositors|Research and Development|Subscription Services	NULL
10394343	Leucosceptoside A	Leucosceptoside A|CHEMBL450121|SCHEMBL2157078|HY-N8018|BDBM50250350|AKOS040761981|FS-6865|CS-0138982|E88783	638.6	C30H38O15	234	952	-0.2	45	8	15	12	InChI=1S/C30H38O15/c1-14-23(36)24(37)25(38)30(42-14)45-28-26(39)29(41-10-9-16-3-6-17(32)19(34)11-16)43-21(13-31)27(28)44-22(35)8-5-15-4-7-18(33)20(12-15)40-2/h3-8,11-12,14,21,23-34,36-39H,9-10,13H2,1-2H3/b8-5+/t14-,21+,23-,24+,25+,26+,27+,28+,29+,30-/m0/s1	C[C@H]1[C@@H]([C@H]([C@H]([C@@H](O1)O[C@@H]2[C@H]([C@@H](O[C@@H]([C@H]2OC(=O)/C=C/C3=CC(=C(C=C3)O)OC)CO)OCCC4=CC(=C(C=C4)O)O)O)O)O)O	CC1C(C(C(C(O1)OC2C(C(OC(C2OC(=O)C=CC3=CC(=C(C=C3)O)OC)CO)OCCC4=CC(=C(C=C4)O)O)O)O)O)O	ZMYQRHSOVRDQDL-CPPDSBOHSA-N	[(2R,3R,4R,5R,6R)-6-[2-(3,4-dihydroxyphenyl)ethoxy]-5-hydroxy-2-(hydroxymethyl)-4-[(2S,3R,4R,5R,6S)-3,4,5-trihydroxy-6-methyloxan-2-yl]oxyoxan-3-yl] (E)-3-(4-hydroxy-3-methoxyphenyl)prop-2-enoate	638.221	638.221	0	1	0	10	10	0	1	1	0	3	26	7	2D+3D	NULL	Biological Test Results|Classification|Literature|Patents	6	294159|379831|403148	20061025	AbaChemScene|AKos Consulting & Solutions|AstaTech, Inc.|BindingDB|BOC Sciences|Chem-Space.com Database|ChEMBL|ChemFaces|Chemieliva Pharmaceutical Co., Ltd|Cheminformatics Friedrich-Schiller-University Jena|ChemMol|ChemSpider|Collaborative Drug Discovery, Inc.|DC Chemicals|DiscoveryGate|Google Patents|Japan Chemical Substance Dictionary (Nikkaji)|Key Organics/BIONET|MedChemexpress MCE|MolPort|Next…	Chemical Vendors|Curation Efforts|Governmental Organizations|Journal Publishers|Legacy Depositors|Research and Development|Subscription Services	NULL
10449689	Marrubenol	marrubenol|CHEMBL389065|SCHEMBL4450048|DTXSID201318381|560-58-7|(1R,3R,4R,4aS,8S,8aS)-4-[2-(furan-3-yl)ethyl]-8-(hydroxymethyl)-3,4a,8-trimethyl-2,3,5,6,7,8a-hexahydro-1H-naphthalene-1,4-diol	336.5	C20H32O4	73.8	455	3	24	3	4	4	InChI=1S/C20H32O4/c1-14-11-16(22)17-18(2,13-21)7-4-8-19(17,3)20(14,23)9-5-15-6-10-24-12-15/h6,10,12,14,16-17,21-23H,4-5,7-9,11,13H2,1-3H3/t14-,16-,17+,18-,19+,20-/m1/s1	C[C@@H]1C[C@H]([C@H]2[C@@](CCC[C@@]2([C@]1(CCC3=COC=C3)O)C)(C)CO)O	CC1CC(C2C(CCCC2(C1(CCC3=COC=C3)O)C)(C)CO)O	NZMHIKFTAXRIDL-FQFOHHTNSA-N	(1R,3R,4R,4aS,8S,8aS)-4-[2-(furan-3-yl)ethyl]-8-(hydroxymethyl)-3,4a,8-trimethyl-2,3,5,6,7,8a-hexahydro-1H-naphthalene-1,4-diol	336.23	336.23	0	1	0	6	6	0	0	0	0	6	19	4	2D+3D	NULL	Biological Test Results|Classification|Literature|Patents	5	289058|289059|289060	20061025	BenchChem|ChEMBL|Cheminformatics Friedrich-Schiller-University Jena|ChemSpider|DiscoveryGate|EPA DSSTox|Google Patents|Japan Chemical Substance Dictionary (Nikkaji)|LeadScope|NextBio|NORMAN Suspect List Exchange|SureChEMBL|Thomson Pharma|Wikidata	Chemical Vendors|Curation Efforts|Governmental Organizations|Journal Publishers|Legacy Depositors|Research and Development|Subscription Services	NULL
10461109	Luteolin 7-rutinoside	20633-84-5|Scolimoside|Skolimoside|7-Rutinosylluteolin|Luteolin 7-rutinoside|MLS002473221|LDM9NL7QUS|Luteolin 7-O-rutinoside|luteolin-7-O-beta-rutinoside|SMR001397309|2-(3,4-dihydroxyphenyl)-5-hydroxy-7-[(2S,3R,4S,5S,6R)-3,4,5-trihydroxy-6-[[(2R,3R,4R,5R,6S)-3,4,5-trihydroxy-6-methyloxan-2-yl]oxymethyl]oxan-2-yl]oxychromen-4-one|2-(3,4-Dihydroxyphenyl)-5-hydroxy-7-((2S,3R,4S,5S,6R)-3,4,5-trihydro…	594.5	C27H30O15	245	979	-1.1	42	9	15	6	InChI=1S/C27H30O15/c1-9-20(32)22(34)24(36)26(39-9)38-8-18-21(33)23(35)25(37)27(42-18)40-11-5-14(30)19-15(31)7-16(41-17(19)6-11)10-2-3-12(28)13(29)4-10/h2-7,9,18,20-30,32-37H,8H2,1H3/t9-,18+,20-,21+,22+,23-,24+,25+,26+,27+/m0/s1	C[C@H]1[C@@H]([C@H]([C@H]([C@@H](O1)OC[C@@H]2[C@H]([C@@H]([C@H]([C@@H](O2)OC3=CC(=C4C(=C3)OC(=CC4=O)C5=CC(=C(C=C5)O)O)O)O)O)O)O)O)O	CC1C(C(C(C(O1)OCC2C(C(C(C(O2)OC3=CC(=C4C(=C3)OC(=CC4=O)C5=CC(=C(C=C5)O)O)O)O)O)O)O)O)O	MGYBYJXAXUBTQF-FOBVWLSUSA-N	2-(3,4-dihydroxyphenyl)-5-hydroxy-7-[(2S,3R,4S,5S,6R)-3,4,5-trihydroxy-6-[[(2R,3R,4R,5R,6S)-3,4,5-trihydroxy-6-methyloxan-2-yl]oxymethyl]oxan-2-yl]oxychromen-4-one	594.158	594.158	0	1	0	10	10	0	0	0	0	6	2	2	2D+3D	NULL	Biological Test Results|Classification|Literature|Patents|Use and Manufacturing	7	2016|2023|2025|2029|2052|2066|2099|2280|2380|2435|2445|2462|2517|2520|2521|2524|2540|2544|2557|2599|2606|2629|2650|2661|2690|2716|2717|2718|2751|2796|2797|2805|2806|2825|434955|434962|434973|434989|435003|435005|435022|435030|449728|449762|449763|463079|463082|463104|463141|463190|463195|463210|463212|463254|485270|485272|485273|485275|485290|485317|485318|485341|485346|485349|485353|485360|48536…	20061025	A2B Chem|AA BLOCKS|AbaChemScene|AKos Consulting & Solutions|Ambinter|AstaTech, Inc.|Aurora Fine Chemicals LLC|BenchChem|BindingDB|Chem-Space.com Database|ChEMBL|ChemFaces|ChemIDplus|Chemieliva Pharmaceutical Co., Ltd|Cheminformatics Friedrich-Schiller-University Jena|ChemSpider|CymitQuimica|DC Chemicals|DiscoveryGate|EPA DSSTox|Excenen Pharmatech|FDA Global Substance Registration System (GSRS)|Go…	Chemical Vendors|Curation Efforts|Governmental Organizations|Journal Publishers|Legacy Depositors|NIH Initiatives|Research and Development|Subscription Services	NULL
11016019	Diosmetin 7-O-beta-D-glucopyranoside	20126-59-4|diosmetin-7-o-beta-d-glucopyranoside|Eridictiol|Diosmetol 7-glucoside|Diosmetin 7-O-beta-D-glucopyranoside|Diosmetin 7-O-glucoside|Diosmetin-7-O-|A-D-glucopyranoside|CHEMBL488001|X641V68UOZ|Flavone, 3',5,7-trihydroxy-4'-methoxy-, 7-.beta.-D-glucopyranoside|7-.beta.-D-Glucopyranosyldiosmetol|5-hydroxy-2-(3-hydroxy-4-methoxyphenyl)-7-[(2S,3R,4S,5S,6R)-3,4,5-trihydroxy-6-(hydroxymethyl)ox…	462.4	C22H22O11	175	729	0.8	33	6	11	5	InChI=1S/C22H22O11/c1-30-14-3-2-9(4-11(14)24)15-7-13(26)18-12(25)5-10(6-16(18)32-15)31-22-21(29)20(28)19(27)17(8-23)33-22/h2-7,17,19-25,27-29H,8H2,1H3/t17-,19-,20+,21-,22-/m1/s1	COC1=C(C=C(C=C1)C2=CC(=O)C3=C(C=C(C=C3O2)O[C@H]4[C@@H]([C@H]([C@@H]([C@H](O4)CO)O)O)O)O)O	COC1=C(C=C(C=C1)C2=CC(=O)C3=C(C=C(C=C3O2)OC4C(C(C(C(O4)CO)O)O)O)O)O	WKUHPOMCLBLCOV-MIUGBVLSSA-N	5-hydroxy-2-(3-hydroxy-4-methoxyphenyl)-7-[(2S,3R,4S,5S,6R)-3,4,5-trihydroxy-6-(hydroxymethyl)oxan-2-yl]oxychromen-4-one	462.116	462.116	0	1	0	5	5	0	0	0	0	11	30	18	2D+3D	NULL	Biological Test Results|Classification|Literature|Patents|Use and Manufacturing	7	338974|1256912|1256913|1460717|1460718|1515260|1566614|1566616|1566617|1566618|1566619|1566620|1566621|1566622|1566636|1617647	20061026	001Chemical|A&J Pharmtech CO., LTD.|A2B Chem|AA BLOCKS|Aaron Chemicals LLC|AbaChemScene|abcr GmbH|AbMole Bioscience|Acorn PharmaTech Product List|AHH Chemical co.,ltd|AK Scientific, Inc. (AKSCI)|AKos Consulting & Solutions|Alichem|Amadis Chemical|Ambeed|AstaTech, Inc.|AvaChem Scientific|BenchChem|BindingDB|Biopurify Phytochemicals|BLD Pharm|BOC Sciences|ChEBI|Chem-Space.com Database|ChEMBL|ChemFa…	Chemical Vendors|Curation Efforts|Governmental Organizations|Journal Publishers|Legacy Depositors|Research and Development|Subscription Services	NULL
23928102	Forsythoside B	Forsythoside B|81525-13-5|[(2R,3R,4R,5R,6R)-2-[[(2R,3R,4R)-3,4-dihydroxy-4-(hydroxymethyl)oxolan-2-yl]oxymethyl]-6-[2-(3,4-dihydroxyphenyl)ethoxy]-5-hydroxy-4-[(2S,3R,4R,5R,6S)-3,4,5-trihydroxy-6-methyloxan-2-yl]oxyoxan-3-yl] (E)-3-(3,4-dihydroxyphenyl)prop-2-enoate|(2R,3R,4R,5R,6R)-2-((((2R,3R,4R)-3,4-Dihydroxy-4-(hydroxymethyl)tetrahydrofuran-2-yl)oxy)methyl)-6-(3,4-dihydroxyphenethoxy)-5-hydro…	756.7	C34H44O19	304	1190	-1.7	53	11	19	14	InChI=1S/C34H44O19/c1-15-24(41)25(42)26(43)32(50-15)53-29-27(44)31(47-9-8-17-3-6-19(37)21(39)11-17)51-22(12-48-33-30(45)34(46,13-35)14-49-33)28(29)52-23(40)7-4-16-2-5-18(36)20(38)10-16/h2-7,10-11,15,22,24-33,35-39,41-46H,8-9,12-14H2,1H3/b7-4+/t15-,22+,24-,25+,26+,27+,28+,29+,30-,31+,32-,33+,34+/m0/s1	C[C@H]1[C@@H]([C@H]([C@H]([C@@H](O1)O[C@@H]2[C@H]([C@@H](O[C@@H]([C@H]2OC(=O)/C=C/C3=CC(=C(C=C3)O)O)CO[C@H]4[C@@H]([C@](CO4)(CO)O)O)OCCC5=CC(=C(C=C5)O)O)O)O)O)O	CC1C(C(C(C(O1)OC2C(C(OC(C2OC(=O)C=CC3=CC(=C(C=C3)O)O)COC4C(C(CO4)(CO)O)O)OCCC5=CC(=C(C=C5)O)O)O)O)O)O	JMBINOWGIHWPJI-UNSOMVRXSA-N	[(2R,3R,4R,5R,6R)-2-[[(2R,3R,4R)-3,4-dihydroxy-4-(hydroxymethyl)oxolan-2-yl]oxymethyl]-6-[2-(3,4-dihydroxyphenyl)ethoxy]-5-hydroxy-4-[(2S,3R,4R,5R,6S)-3,4,5-trihydroxy-6-methyloxan-2-yl]oxyoxan-3-yl] (E)-3-(3,4-dihydroxyphenyl)prop-2-enoate	756.248	756.248	0	1	0	13	13	0	1	1	0	24	84	48	2D	NULL	Biological Test Results|Classification|Literature|Patents	7	1259354	20080220	A2B Chem|AA BLOCKS|Aaron Chemicals LLC|AbaChemScene|AbMole Bioscience|Achemtek|Acorn PharmaTech Product List|AHH Chemical co.,ltd|AK Scientific, Inc. (AKSCI)|AKos Consulting & Solutions|Ambeed|ApexBio Technology|AstaTech, Inc.|Aurora Fine Chemicals LLC|AvaChem Scientific|BenchChem|Biopurify Phytochemicals|BLD Pharm|BOC Sciences|Center for Chemical Genomics, University of Michigan|Chem-Space.com D…	Chemical Vendors|Curation Efforts|Governmental Organizations|Legacy Depositors|NIH Initiatives|Research and Development|Subscription Services	NULL
44257834	Apigenin 7-(2''-glucuronosyllactate)	Apigenin 7-(2''-glucuronosyllactate)|CHEBI:185747|LMPK12110378|3,4,5-trihydroxy-6-[1-[5-hydroxy-2-(4-hydroxyphenyl)-4-oxochromen-7-yl]oxy-1-oxopropan-2-yl]oxyoxane-2-carboxylic acid	518.4	C24H22O13	210	897	1.2	37	6	13	7	InChI=1S/C24H22O13/c1-9(34-24-20(30)18(28)19(29)21(37-24)22(31)32)23(33)35-12-6-13(26)17-14(27)8-15(36-16(17)7-12)10-2-4-11(25)5-3-10/h2-9,18-21,24-26,28-30H,1H3,(H,31,32)	CC(C(=O)OC1=CC(=C2C(=C1)OC(=CC2=O)C3=CC=C(C=C3)O)O)OC4C(C(C(C(O4)C(=O)O)O)O)O	CC(C(=O)OC1=CC(=C2C(=C1)OC(=CC2=O)C3=CC=C(C=C3)O)O)OC4C(C(C(C(O4)C(=O)O)O)O)O	RIEOGMJFSBPALR-UHFFFAOYSA-N	3,4,5-trihydroxy-6-[1-[5-hydroxy-2-(4-hydroxyphenyl)-4-oxochromen-7-yl]oxy-1-oxopropan-2-yl]oxyoxane-2-carboxylic acid	518.106	518.106	0	1	0	6	0	6	0	0	0	0	0	0	2D	NULL	Classification|Use and Manufacturing	2	NULL	20091116	ChEBI|Cheminformatics Friedrich-Schiller-University Jena|Collaborative Drug Discovery, Inc.|LIPID MAPS|Metabolomics Workbench	Curation Efforts|Legacy Depositors|NIH Initiatives|Research and Development|Subscription Services	NULL
44584314	Ballotetroside	ballotetroside|CHEMBL449150|BDBM50269677	888.8	C39H52O23	363	1440	-3.3	62	13	23	16	InChI=1S/C39H52O23/c1-16-26(47)28(49)33(62-35-29(50)27(48)23(45)12-55-35)37(58-16)61-32-30(51)36(54-9-8-18-3-6-20(42)22(44)11-18)59-24(13-56-38-34(52)39(53,14-40)15-57-38)31(32)60-25(46)7-4-17-2-5-19(41)21(43)10-17/h2-7,10-11,16,23-24,26-38,40-45,47-53H,8-9,12-15H2,1H3/b7-4+/t16-,23-,24+,26-,27-,28+,29+,30+,31+,32+,33+,34-,35-,36+,37?,38+,39+/m0/s1	C[C@H]1[C@@H]([C@H]([C@H](C(O1)O[C@@H]2[C@H]([C@@H](O[C@@H]([C@H]2OC(=O)/C=C/C3=CC(=C(C=C3)O)O)CO[C@H]4[C@@H]([C@](CO4)(CO)O)O)OCCC5=CC(=C(C=C5)O)O)O)O[C@H]6[C@@H]([C@H]([C@H](CO6)O)O)O)O)O	CC1C(C(C(C(O1)OC2C(C(OC(C2OC(=O)C=CC3=CC(=C(C=C3)O)O)COC4C(C(CO4)(CO)O)O)OCCC5=CC(=C(C=C5)O)O)O)OC6C(C(C(CO6)O)O)O)O)O	NPVUMVVTBDKDDD-TXEQUVPISA-N	[(2R,3R,4R,5R,6R)-2-[[(2R,3R,4R)-3,4-dihydroxy-4-(hydroxymethyl)oxolan-2-yl]oxymethyl]-4-[(3R,4R,5R,6S)-4,5-dihydroxy-6-methyl-3-[(2S,3R,4S,5S)-3,4,5-trihydroxyoxan-2-yl]oxyoxan-2-yl]oxy-6-[2-(3,4-dihydroxyphenyl)ethoxy]-5-hydroxyoxan-3-yl] (E)-3-(3,4-dihydroxyphenyl)prop-2-enoate	888.29	888.29	0	1	0	17	16	1	1	1	0	1	5	1	2D	NULL	Biological Test Results|Classification|Literature|Patents	5	403341	20100126	BindingDB|ChEMBL|Cheminformatics Friedrich-Schiller-University Jena|Google Patents	Curation Efforts|Research and Development	NULL
46883138	Cyllenin A	CHEMBL1078062	350.4	C20H30O5	65	621	2.7	25	1	5	0	InChI=1S/C20H30O5/c1-12-9-13-15-17(2,16(22)24-13)5-4-6-18(15,3)20(12)8-7-19(25-20)10-14(21)23-11-19/h12-15,21H,4-11H2,1-3H3/t12-,13-,14-,15+,17+,18+,19-,20-/m1/s1	C[C@@H]1C[C@@H]2[C@H]3[C@](CCC[C@@]3([C@@]14CC[C@@]5(O4)C[C@@H](OC5)O)C)(C(=O)O2)C	CC1CC2C3C(CCCC3(C14CCC5(O4)CC(OC5)O)C)(C(=O)O2)C	IACFKHAQKGTVTR-GWVZFCQUSA-N	NULL	350.209	350.209	0	1	0	8	8	0	0	0	0	1	0	0	2D+3D	NULL	Biological Test Results|Classification|Literature	4	469603	20100920	ChEMBL|Cheminformatics Friedrich-Schiller-University Jena|Japan Chemical Substance Dictionary (Nikkaji)	Curation Efforts|Governmental Organizations|Research and Development	NULL
102597519	(1R,3'aS,4S,8S,9R,10R,12R)-2'-ethoxy-3',3'a-dihydroxy-4,8,10-trimethylspiro[2-oxatricyclo[6.3.1.04,12]dodecane-9,6'-3,4,5,7a-tetrahydro-2H-furo[2,3-b]pyran]-3-one	NULL	410.5	C22H34O7	94.4	713	2.1	29	2	7	2	InChI=1S/C22H34O7/c1-5-26-16-15(23)21(25)9-10-22(29-18(21)28-16)12(2)11-13-14-19(3,17(24)27-13)7-6-8-20(14,22)4/h12-16,18,23,25H,5-11H2,1-4H3/t12-,13-,14+,15?,16?,18?,19+,20+,21+,22-/m1/s1	CCOC1C([C@]2(CC[C@]3([C@@H](C[C@@H]4[C@@H]5[C@@]3(CCC[C@@]5(C(=O)O4)C)C)C)OC2O1)O)O	CCOC1C(C2(CCC3(C(CC4C5C3(CCCC5(C(=O)O4)C)C)C)OC2O1)O)O	ROLCCWPTXCTWNC-NVKDOJEFSA-N	(1R,3'aS,4S,8S,9R,10R,12R)-2'-ethoxy-3',3'a-dihydroxy-4,8,10-trimethylspiro[2-oxatricyclo[6.3.1.04,12]dodecane-9,6'-3,4,5,7a-tetrahydro-2H-furo[2,3-b]pyran]-3-one	410.23	410.23	0	1	0	10	7	3	0	0	0	0	0	0	2D+3D	NULL	Classification	2	NULL	20160108	Japan Chemical Substance Dictionary (Nikkaji)|Wikidata	Curation Efforts|Governmental Organizations	NULL
131752172	Terniflorin	Terniflorin|CHEBI:176127|[3,4,5-trihydroxy-6-[5-hydroxy-2-(4-hydroxyphenyl)-4-oxochromen-7-yl]oxyoxan-2-yl]methyl (E)-3-(4-hydroxyphenyl)prop-2-enoate	578.5	C30H26O12	192	998	2.6	42	6	12	8	InChI=1S/C30H26O12/c31-17-6-1-15(2-7-17)3-10-25(35)39-14-24-27(36)28(37)29(38)30(42-24)40-19-11-20(33)26-21(34)13-22(41-23(26)12-19)16-4-8-18(32)9-5-16/h1-13,24,27-33,36-38H,14H2/b10-3+	C1=CC(=CC=C1/C=C/C(=O)OCC2C(C(C(C(O2)OC3=CC(=C4C(=C3)OC(=CC4=O)C5=CC=C(C=C5)O)O)O)O)O)O	C1=CC(=CC=C1C=CC(=O)OCC2C(C(C(C(O2)OC3=CC(=C4C(=C3)OC(=CC4=O)C5=CC=C(C=C5)O)O)O)O)O)O	WPQRDUGBKUNFJW-XCVCLJGOSA-N	[3,4,5-trihydroxy-6-[5-hydroxy-2-(4-hydroxyphenyl)-4-oxochromen-7-yl]oxyoxan-2-yl]methyl (E)-3-(4-hydroxyphenyl)prop-2-enoate	578.142	578.142	0	1	0	5	0	5	1	1	0	0	2	2	2D	NULL	Chemical and Physical Properties|Classification|Literature|Patents|Pharmacology and Biochemistry	6	NULL	20171122	ChEBI|Google Patents|Human Metabolome Database (HMDB)	Curation Efforts|Research and Development	NULL
